# Supplementary material for: HIV-associated vaginal microbiome and inflammation predict spontaneous preterm birth in Zambia
Source: Sci Rep. 2022 May 20;12:8573. doi: 10.1038/s41598-022-12424-w (PMC9123167; doi:10.1038/s41598-022-12424-w)
Supplement: Supplementary file 1 — Supplementary Information. [file 41598_2022_12424_MOESM1_ESM.csv]

ID	preterm	HIV	CST	Gvag_type	mgCST	Lactobacillus_iners	Gardnerella_term_assoc	Gardnerella_preterm_assoc	Gardnerella_untypeable	Lactobacillus_crispatus	BVAB1	Atopobium_vaginae	Prevotella_bivia	Prevotella_buccalis	Prevotella_timonensis	Prevotella_amnii	Prevotella_sp.	Mobiluncus_mulieris	Lactobacillus_jensenii	Megasphaera_genomosp.	Porphyromonas_uenonis	Lactobacillus_gasseri	BVAB3	Propionibacterium_sp.	Prevotella_disiens	Prevotella_melaninogenica	Lactobacillus_delbrueckii	Escherichia_coli	Lactobacillus_vaginalis	Lactobacillus_acidophilus	Ruminococcus_lactaris	Veillonella_ratti	Megasphaera_sp.	Lactobacillus_johnsonii	Megasphaera_micronuciformis	Chlamydia_trachomatis	Streptococcus_agalactiae	Prevotella_bergensis	Prevotella_corporis	Mycoplasma_hominis	Prevotella_oris	Porphyromonas_asaccharolytica	Corynebacterium_pseudogenitalium	Neisseria_gonorrhoeae	Streptococcus_bovis	Peptostreptococcus_sp.	Arcanobacterium_sp.	Mobiluncus_curtisii	Finegoldia_magna
1	0	0	III-B	0	2	0.42069439	0	0	0.084543066	0.00096735	0.164037725	0.008590724	0.02607408	0.081787217	0.030200764	0.060970021	0.052516703	0.000977849	0.001220818	0.017495875	0.000228292	0	0.020537856	0	0.001234635	0.000830635	0	0.000403211	0	0	0.006922868	0	0.001471452	0	6.31E-05	0	0.000343025	0.002370293	0.001453216	0.001414951	0.00167485	0	0	0	0	0	0	0	0.000548189
2	0	0	III-B	0	2	0.422856309	0	0	0.002734536	0.000314044	0.00303115	0.000859529	8.67E-05	0.000307644	7.54E-05	0.000153596	3.12E-05	6.73E-05	0.000231954	0.000535133	2.67E-05	6.08E-05	0.000163498	0.000117775	1.42E-05	1.71E-05	0	0.091956687	0.004336383	2.32E-05	5.56E-05	0.450308966	6.64E-06	0.004218014	0	0	0.000106894	0	0	0	0	0	8.70E-05	0	0.000575325	0	0	0.000723041	0.00019975
3	0	0	III-B	0	2	0.491291491	0	0	0.300582868	0.000850935	0.091944687	0.017786842	0.01079492	0.032092663	0.008417799	0.001632066	0.003530383	0.00142016	0	0.002986172	0.000377304	0	0.005833143	0.000567592	0.000699876	8.55E-05	0	2.67E-05	0	0	0.005234747	0	0.001013505	0	0.000437914	0.014726527	0.000987863	0.000511123	0	0.00129487	0.000134571	0	6.33E-05	0	0	0	9.39E-05	7.26E-05	0.001195331
4	0	0	III-B	0	2	0.528209833	0	0	0.189065911	0.00357029	0.004816809	0.005685333	0.012502256	0.004977938	0.004998465	0.000543062	0.004708018	0.000549321	0.211246644	0	0.009943778	0	0.000571509	0.005255087	0.003894903	0.004225361	0	0	0	0	0	0	0	0	0	0	0	0.001127572	0	0	0	0.000947343	0	0	0	0	0	0	0.000497854
5	0	0	IV-B	1	3	0.000370397	0.899215792	0	0	0.000237175	0.001445069	0.087799219	0.005165699	0.000181599	0.001003818	0.000198999	3.96E-05	0	0	0.00138733	5.40E-05	0	0.000534947	0	0.000111026	1.23E-05	0	2.18E-05	0	0	0.000628144	4.30E-05	0.000655669	2.94E-06	2.34E-05	3.10E-06	0	0	0.000189964	0	6.17E-05	1.39E-05	3.92E-05	0	0	1.16E-05	2.82E-06	1.13E-05	2.93E-05
6	0	0	IV-B	1	3	0.001156671	0.795179253	0	0	0.00021039	0.000997288	0.050869688	0.006306081	0.001264452	0.062607047	0.002499729	0.001657797	0	0	0.005641021	0.060571009	1.21E-05	0.000156545	5.19E-05	0.000561132	9.20E-05	0	0	0	0	0	0	0.003028092	0	0.00225758	0	0	0.000354961	0.000136569	0	7.48E-05	0.000596708	6.17E-05	0	0	1.03E-05	0	0	0
7	0	0	IV-B	1	3	0.125108739	0.677905511	0	0	0.000186673	0.002138044	0.042729685	0.121275569	0.00035265	0.011570029	0.001226093	0.001445872	2.80E-05	0.000295245	0.001016544	4.31E-05	0.000115585	0.001067927	0	0.0014142	9.26E-06	0	1.23E-05	0	0	1.48E-05	0	7.95E-06	0.000342507	5.00E-05	0	0.006766944	4.82E-06	8.31E-05	0.001778553	0.000177591	0	0	0	0	0	3.42E-05	4.90E-06	0.000111673
8	0	0	IV-B	2	5	0.031444855	0	0.37997558	0	1.88E-05	0.097858754	0.044803146	0.006542851	0.152872891	0.100925204	0.111297802	0.006495562	0.000105559	9.48E-05	0.025248878	0.000662639	2.08E-05	0.005758827	0	0.003695132	0.000472023	0	0	0	0	0.00717627	3.41E-06	0.005213771	2.85E-05	0.004474201	0	0	0.003243969	0.00069855	2.80E-06	0.000946498	1.65E-05	0	0	0	3.10E-05	6.42E-06	1.83E-05	0.00046727
9	0	0	IV-B	2	6	0.369792596	0	0.615720266	0	8.55E-05	0.004489228	0.00105384	0.000555828	0.000114667	0.000174443	0.000466082	0.000527915	0	0.000406434	4.02E-05	6.21E-05	0.00054224	0.000346702	0.004071601	5.32E-05	0.000356932	0	6.97E-05	0	0	1.05E-05	0	0	0	0	0	0.000107672	4.01E-05	0	2.03E-05	0	0	1.68E-05	0	0	3.34E-05	0	0	0.00013343
10	0	0	IV-B	2	6	0.199701606	0	0.578087202	0	0.000635033	0.038249871	0.020150414	0.019334625	0.013878997	0.009783821	0.008922344	0.036974218	5.30E-05	0.000278797	0.032302206	0.002805589	0.000182068	0.002168847	0.000142408	0.00297616	0.000207384	0.000159758	0.000401921	7.73E-06	0.000198245	0.001128425	5.23E-05	0.015971304	8.85E-06	0.000423089	0.000106418	7.63E-05	0.000633925	0.00348964	0.000194377	0.000993876	0.000270142	0	0	0	0.000308788	3.26E-06	1.60E-05	0.000528491
11	0	0	IV-B	2	6	0.004139601	0	0.514570021	0	0.000108543	0.00120745	0.020949006	0.018803093	0.000640232	0.007739598	0.389188313	0.012092236	0	0	0.000313451	0	0	2.78E-05	0.000101115	0.003978738	0.000465417	0	0.003334791	0	0	4.96E-05	0.008767486	0.000245481	0	4.06E-05	0	0	0.000475544	0.001208757	0	0.003988756	0	0	0	0	0	0	0	0.000114294
12	0	0	I-A	0	7	0.000815207	0	0	0.008289148	0.977426409	0.000920665	0.000143631	7.83E-05	0.000153151	0.000334158	0.000152554	0.000908098	8.00E-05	0.009285177	6.32E-05	5.15E-05	0	6.68E-05	0	1.09E-05	1.40E-05	0	4.02E-05	0	0	1.83E-05	0	1.07E-05	0	0	0	4.58E-05	5.99E-05	9.02E-06	0	0	0	0	0	0	0	0	0	0
13	0	0	I-A	0	7	0.01296818	0	0	0.007511407	0.97392527	0.000519622	0.000415876	0.000905619	0.000172163	0.000193242	0.000390372	0.000409664	6.61E-05	0	0.000145801	0	4.15E-05	3.76E-05	0.000895369	4.20E-05	0.000283514	0	0.000348147	0.00038085	0	0	0	0	0	0	0	0	0	5.11E-05	4.51E-05	0	1.78E-05	0	0	0	0	0	0	0
14	0	0	I-A	0	7	0.006682557	0	0	0.002719051	0.983027036	0.000273359	0.000481803	0.000116518	0.000277085	0.000102796	2.49E-05	5.03E-05	7.79E-05	2.73E-05	6.19E-05	0.000130062	0	8.33E-05	0.002649695	0	6.74E-05	0	0	0.00274056	0	0	0	0	0	0	0	0	2.32E-05	4.83E-05	0	0	0	0	0	0	0	0	0	0.000148012
15	0	0	I-A	0	7	0.001724667	0	0	0.001267591	0.992533392	0.000411949	0.000329064	0.000965127	0.000441198	0.000221413	0.000114461	0.000113347	8.31E-05	1.95E-05	7.19E-05	0	8.99E-05	2.98E-05	2.91E-05	2.54E-05	2.42E-05	0	0	0.00088912	0	0	8.30E-05	0	0	0	0	0	0	0	0	0	0	0	0	0	0	1.38E-05	0	8.97E-05
16	0	1	III-A	0	1	0.975261341	0	0	0.005302649	0.000617551	0.004155365	0.001352853	0.000466058	0.001061206	0.000636536	0.000514423	0.000956774	6.98E-06	0.005623591	0.000444657	3.02E-05	0	0.000651837	0.000480341	9.10E-06	6.66E-05	0	4.96E-05	0.000415072	0	3.45E-05	0	2.74E-05	4.39E-05	2.55E-05	0	0	8.82E-06	0	0	0.000100102	0	0	0	0	0	0	0	0.00012124
17	0	1	IV-A	1	3	0.010284854	0.414949119	0	0	9.52E-05	0.337604776	0.016437783	0.002775238	0.058639491	0.012581511	0.010722388	0.091609497	7.77E-05	2.73E-05	0.01078714	7.59E-05	5.21E-05	0.004407407	4.11E-05	0.001945932	0.000155174	0	0	0	0	0.003835724	2.39E-05	0.006698362	0	0.00409991	0	0	0.001263104	0.000304665	7.27E-06	0.0008331	0	0	0	0	2.88E-05	0.000746354	0.000556871	0.000447526
18	0	1	IV-B	1	3	0.000558941	0.946833441	0	0	0.000105222	0.00187665	0.035455024	0.000127661	2.04E-05	0.000259446	3.17E-05	7.01E-06	1.53E-06	0	0.008213349	5.52E-06	0	0.000115965	0	1.70E-05	6.42E-07	0	6.38E-07	2.27E-06	0	0	0	0.003061525	8.46E-07	0.003038714	0	0	0	1.22E-06	0	5.82E-07	0	1.14E-05	0	0	9.73E-07	7.24E-06	0	1.40E-05
19	0	1	IV-B	1	3	0.015136465	0.572861234	0	0	0.001689607	0.001813672	0.003892114	0.222466645	0.005195486	0.107024421	0.002992703	0.001984021	2.96E-05	0	0.000530226	4.26E-05	0.001597304	0.001058819	0.000177181	0.035979444	0.000233063	0.000546066	2.42E-05	0	0.000569306	0.000161118	0	0.000141876	0	0.000372861	0	0	0.000168123	0.000687494	0.005871041	0.000743723	0	0	0	0	7.06E-05	0	0.005442031	8.41E-05
20	0	1	IV-B	2	4	0.039724944	0	0.339205487	0	0.00237373	0.002558631	0.000517726	0.251914761	0.00728942	0.316701865	0.011588066	0.001913227	0	7.35E-05	0.000233816	0.000117627	0.000946281	0.001692654	0.000268738	0.006607114	0.000471267	0.000932547	0	0	0.001853721	0	0.000149588	0	4.76E-05	0	0	3.76E-05	0.000504107	0.00045267	4.65E-05	0.002671564	9.67E-05	0	0	0	3.18E-05	0	0	0.000331186
21	0	1	IV-B	2	4	0.003182098	0	0.18097339	0	6.77E-06	0.000816271	0.027947318	0.005167546	0.018500804	0.390095917	0.055429482	0.003906514	0.157755133	0	0.001982023	0.053379561	8.71E-06	0.009565441	0.000121519	0.065498557	0.001563794	0	0	0	0	0.004641272	0	1.57E-05	3.37E-05	0.001272572	0	0	0.000365305	0.001822065	0.000168443	0.001812302	0.002680062	0	0	0	9.13E-05	1.73E-05	0.000206582	0.000205703
22	0	1	IV-B	2	5	0.107040427	0	0.243283965	0	0.00023386	0.021140867	0.023064945	0.009163582	0.144087724	0.141692399	0.029361303	0.045499905	0.00019211	4.13E-05	0.081984858	0.02527307	0	0.002138581	6.10E-06	0.006313263	0.089642991	0	4.75E-06	0	0	0.000913207	5.87E-05	0.007216435	1.65E-05	0.000124844	0	0	0.003486845	0.002714852	0.000469094	0.002688802	0.000602772	0	0	0	5.80E-06	0.000374568	0	0.000212719
23	0	1	IV-B	2	6	0.06462309	0	0.817766627	0	0.00015379	0.062422784	0.013798966	0.003732556	0.001224948	0.018890423	0.0004374	0.000404155	0.000201422	0.000110172	0.003743716	2.44E-05	3.52E-06	0.00375709	9.33E-05	0.000130403	0.000129989	0	4.82E-06	0	0	0.002949651	0	8.89E-06	6.80E-05	0.002604	0	0	7.96E-05	8.84E-05	0.000317398	5.78E-05	3.34E-05	0	0	0	4.13E-05	0.000120757	0.000225852	0.000242938
24	0	1	IV-B	2	6	0.0289615	0	0.58751277	0	8.40E-05	0.002159253	0.068928796	0.002918657	0.030012372	0.051551295	0.036074032	0.04359225	0.016462357	0.000179075	0.021158298	0.003126082	0	0.067586334	2.19E-05	0.002142868	0.000110705	0	0	0	0	0.02244411	0	0.001403888	1.72E-05	0.004349755	0	0	0.001054457	0.000415715	0.000263667	0.000815976	0.000136035	0	0	0	1.56E-05	0.000210539	0.000183651	0.000756077
25	0	1	IV-B	2	6	0.17394378	0	0.436092803	0	0.000253478	0.00254145	0.063300061	0.094466277	0.000845438	0.024659693	0.015047801	0.031227088	0.000130875	0.000126022	0.015749217	0.000270223	0	0.001434628	3.68E-06	0.009400586	0.103408479	0	5.02E-06	0	0	0.001250787	0	0.006040171	2.79E-05	0.007587342	0	0.000401433	0.001005536	0.000292832	0.000293125	0.00296387	2.46E-06	0	0	0	7.83E-05	1.61E-05	0.000236036	0.00016195
26	0	1	I-A	0	7	0.003219217	0	0	0.029665151	0.890376675	0.002297069	0.000612803	0.000429531	0.002501278	0.01363892	0.001611813	0.005620544	2.80E-05	2.39E-05	6.99E-05	0.000379227	0.000311308	3.37E-05	3.98E-05	0.000944967	0.000120957	0	0.02505319	0	0.000109182	7.50E-05	0	1.06E-05	0.0070624	5.48E-05	0	0	0.000378971	0.000431449	0	0.000316775	8.23E-05	0	0	0	0	0	0	0.00083917
27	0	1	I-A	0	7	0.007378983	0	0	0.029198432	0.907123126	0.011848218	0.003593092	0.001337317	0.000448043	0.000481035	0.001070271	0	7.85E-05	0.017663821	0	0.006899418	0	0	0.001449037	0.001043895	0	0	0.00263722	0	0	0	0	0	0	0.000675052	0	0	0	0	0.000501276	0	0.000454071	0	0	0	0.000440251	0	0	0.001253967
28	0	1	I-A	0	7	0.022891895	0	0	0.010015421	0.900823049	0.000926	0.000175688	0.01077654	0.000841996	0.000556347	0.000178011	0.000183993	0.000113511	0.009991006	0.000222111	0.000252849	0	0.000479931	0.001420144	0.000228011	3.85E-05	0	0.000108081	0.003503355	0	0.000161816	0.000254268	0	0	0	0	0.000825323	0	0	0	0	0	0.001185308	0	0	0.000353505	0	8.77E-05	0.00041398
29	0	2	IV-A	2	5	0.023237226	0	0.176270816	0	1.41E-05	0.1834868	0.027249269	0.049220425	0.16584768	0.056848319	0.08588415	0.11358398	0.001559453	9.65E-05	0.027986658	6.08E-05	5.63E-05	0.041096968	6.77E-05	0.00268476	0.000932047	0	0.000514009	0	0	0.011235603	0	0.004442106	2.00E-05	0.000885948	0	0.000120027	0.003830942	0.001736811	0.002772855	0.004072695	2.07E-05	0	0	0	6.03E-05	5.24E-05	4.30E-05	0.000459865
30	0	2	IV-B	2	5	0.002343746	0	0.013955347	0	8.03E-06	0.018811308	0.025056506	0.028319714	0.299811328	0.076114177	0.06879776	0.06373271	0.257968827	2.97E-05	0.009704286	0.008124536	8.79E-06	0.057104855	0	0.013132637	0.001381015	0	4.59E-05	0	0	0.015984111	0	0.00043936	5.49E-05	0.000657143	0	0.000101095	0.006560351	0.001338091	0.000103224	0.00456038	0.0001106	0	0	1.18E-06	4.61E-05	0.013248729	0.000919817	0.000298842
31	0		III-A	0	1	0.89725959	0	0	0.016452728	0.002114946	0.010321741	0.006259051	0.002723952	0.000202454	0.001928616	0.001882333	0.005713534	0.000192803	0.011246046	0.000650637	6.25E-05	0	0.000822489	0.000162058	0.002532448	0.001209994	0	0.000780005	0.002337533	0	0	0	0.000195971	0	0.00012597	0.030545451	0	0	0.000891254	0	0	0	0.000293211	0	0	0	0	0	0.000591726
32	0	0	III-A	0	1	0.796423523	0	0	0.019402618	0.053765239	0.029594188	0.002405193	0.007259984	0.016648569	0.010277883	0.008969983	0.010559947	0.000273696	0.000823037	0.003502492	0.000151563	0	0.00448108	0.000814408	0.00044788	0.000126378	0	6.64E-05	0.000603947	0	0.001420958	0.011369451	0.000202325	0	0	0	0	7.74E-05	0.003347418	0.000422009	0.000792056	0	0.000567658	0	0	0	0	0	0.000398457
33	0	0	I-A	0	7	0.001789846	0	0	0.000679335	0.993621283	0	2.11E-05	2.71E-05	0	7.20E-05	3.14E-05	7.50E-05	0	0	8.16E-05	0	0.000961275	0	0	0.000226108	0	0.000697019	0.000199815	0.000361087	0.000600041	0	0	0	0	0	0	0	0	6.61E-05	0	0	0	0.000136259	0	0	0	0	0	0
34	0	0	II	0	4	0.002592794	0	0	0.00550999	0.000436191	0.001338917	0.000358464	0.001491909	0.000290636	0.000940437	0.000968791	0.001004656	0.001049873	0.003459188	0.000112184	0.000269369	0.97235842	0.000422157	0	0.000243959	0	0	0.0002873	0.004248041	0	5.21E-05	0.000732449	0	0.000247396	0	0	0	0	2.11E-05	7.11E-05	0	0	9.54E-05	0	0	0	0	4.25E-05	0
35	0	0	IV-B	2	6	0.032706784	0	0.446238426	0	0.000279144	0.001520716	0.037361351	0.009397339	0.009785712	0.061515946	0.069338734	0.0616583	7.16E-05	3.36E-05	0.027205594	0.002026239	4.02E-05	0.024776786	2.33E-05	0.181646914	0.005963963	9.15E-05	8.66E-06	0	0.000103973	0.002964994	2.14E-06	0.000210405	5.94E-05	0.000568297	0	0.000231634	0.001537838	0.00204419	0.003199359	0.003921906	8.08E-05	9.40E-05	0.000711962	0	0.000288454	0.000533007	2.44E-05	0.000433635
36	0	0	IV-B	1	3	0.001219229	0.969431309	0	0	0.000540932	0.001419059	0.014826403	0.000265108	0.000421036	6.00E-05	0.000562347	0.000277794	6.57E-05	0	0.000191345	0	0	0.000356391	0.006540479	0	0	0	0	0.001098763	0	2.84E-05	0	1.91E-05	0	0.000111872	0	0	0	0	0	0	0	0.000138494	0	0	0	0	0	0
37	0	0	I-A	0	7	0.139499793	0	0	0.000903937	0.856611646	0.000545242	0.000109242	0.000610782	0.000129754	0.000115108	0.000121848	8.54E-05	0.000114096	3.01E-05	3.22E-05	0	0	1.85E-05	0	0	9.00E-05	0	4.42E-05	0.00032174	0	0	5.99E-05	0	0	0	0	0	0	0	0	0	0	0	0	0	0	0	0	0.000108534
38	0	0	IV-B	2	6	0.003777788	0	0.666587412	0	1.69E-05	0.031968175	0.021926366	0.01164265	0.006271673	0.041981546	0.003919417	0.155257069	0.007463441	5.76E-06	0.013374386	0.000146575	5.70E-06	0.010605266	4.10E-06	0.003536625	0.000387828	0	0	0	0	0.00958826	0	0.001696164	4.27E-06	0.000103367	0	0.001231139	0.000397742	0.0008461	0.000198162	0.000575843	7.47E-06	3.68E-06	0	0	3.47E-05	0.000109251	0.000237289	0.001153573
39	0	0	I-B	0	7	0.002736507	0	0	0.037525577	0.809237751	0.002259541	0.000682626	0.000910252	0.003013818	0.016974494	0.00161879	0.011009714	0.000892988	3.89E-05	0.000145668	0.001066421	0	0.000173399	3.38E-05	0.001026015	0	0	0.069342566	0	8.89E-05	3.25E-05	0	0	0.005287452	0	0	0	5.66E-05	0.000230265	0	0.000202411	0.00014965	0	0	3.54E-05	0	9.02E-05	0	0.000788727
40	0	0	IV-B	1	3	0.132465547	0.807580825	0	0	0.000285092	0.002919907	0.003728084	0.001513137	0.015407136	0.003090414	0.006048579	0.000431129	0	5.44E-05	0.018693881	0	0	0.000281207	1.82E-05	1.63E-05	4.18E-05	0	4.65E-06	0	0	7.90E-06	0	0.004057995	2.16E-05	0.000109562	0	0	0.000301567	6.00E-05	2.99E-05	0.000126115	0	0	0	0	2.38E-05	0	0	5.80E-05
41	0	0	III-A	0	1	0.832580302	0	0	0.049805896	0.00101243	0.004799735	0.013868001	0.019585182	0.000594149	0.000924354	0.000421434	0.000323349	0.000194155	0.002565144	0.000485253	3.35E-05	0.000510558	0.001084241	6.82E-05	0.000611267	0.005503163	0.000545189	0.000103108	0	0.000548833	2.09E-05	0	6.29E-05	2.99E-05	9.65E-05	0.059500329	0	8.58E-05	0.000340728	0.00012976	0	2.56E-05	0.000161887	0	0	0.000135172	0	0	0.000268316
42	0	0	III-B	0	1	0.696068019	0	0	0.015912843	0.258785826	0.000936926	0.000908958	0.000574675	4.83E-05	0.000190776	0.000261215	0	0	0.02171177	5.36E-05	8.75E-05	0.000872628	0.000366611	0.00099694	3.22E-05	0	0	0	0	0	6.78E-05	0	0	3.15E-05	3.88E-05	0	0	0	0	0	0	0	0.000257469	0	0	0	0	0	0.000264765
43	0	0	IV-B	2	5	0.005722545	0	0.134497067	0	1.16E-05	0.04611517	0.016889411	0.012775813	0.421501521	0.122284124	0.037504372	0.01482628	0.062186314	4.36E-05	0.022964087	0.039937417	7.78E-06	0.031016617	1.00E-06	0.002097059	0.00028417	0	1.26E-05	0	0	0.00414273	0	0.00194225	5.34E-05	0.000647677	0	0	0.006850064	0.000941064	0.00072666	0.002413528	0.000267635	1.07E-06	0	0	8.63E-05	2.17E-05	0.00025178	0.000249959
44	0	0	IV-B	1	3	0.027508656	0.898931269	0	0	0.000330631	0.002467579	0.013583284	0.00965931	0.001219737	0.002015855	0.010288286	0.000390522	8.40E-05	0	0.001345309	0.000189367	0	0.000504591	0.000293063	0.000196185	0.000140918	0	2.41E-05	0	0	2.25E-05	0	0	0.000442791	0.000220055	0	0	6.32E-06	0.000104804	0.024316473	0.000205038	7.87E-05	0	0	0	2.75E-05	0.001980278	2.78E-05	6.87E-05
45	0	0	IV-B	1	3	0.034126476	0.679941142	0	0	0.000314721	0.003028766	0.17817772	0.088456317	0.000253325	0.011763745	0.000454762	0.000248654	3.00E-05	2.97E-05	8.61E-05	0	0	0.000233598	1.06E-05	0.000947823	9.73E-05	0	7.38E-06	0	0	4.51E-06	0	0	9.12E-06	0	0	9.31E-05	9.71E-05	7.24E-05	1.83E-05	9.83E-05	0	0	0	0	4.40E-05	1.87E-05	0	9.85E-05
46	0	0	IV-A	2	5	0.005474486	0	0.118021169	0	1.79E-05	0.227419991	0.027669053	0.013589323	0.160132286	0.098138952	0.232984015	0.00630794	5.02E-05	0	0.013672224	0.036907137	2.61E-05	0.001515416	0	0.021323741	0.001378395	0	3.06E-05	0	0	0.000886495	0	0.007604541	0	0.001092649	0	1.02E-05	0.008017952	0.000822928	2.44E-05	0.002588031	0.000609979	0	0	0	3.57E-05	4.63E-05	0	0.000189609
47	0	0	IV-A	2	5	0.013013502	0	0.060663949	0	2.20E-05	0.184110845	0.043308465	0.11502241	0.125773579	0.079765349	0.045629511	0.007447564	0.234508912	2.36E-05	0.016526763	0.013416597	1.19E-05	0.004238317	1.09E-05	0.017717616	0.000597354	0	0	0	0	0.003933848	5.71E-06	8.76E-05	2.25E-05	0.001567003	0	0.001739342	0.003671124	0.000511458	0.002679032	0.001603554	0.000196789	0	0	0	0.001949679	0.004211091	0.001448518	0.00046726
48	0	0	III-A	0	1	0.938550755	0	0	0.019201452	0.002144266	0.006250173	0.002292852	0.007709069	0.002046931	0.002245783	0.000667611	0.001708623	0.000112703	0.001117261	0.000437226	0	0	0.00126318	0.006173478	8.72E-05	0.002295266	0	0	0.000241991	0	0	0.000222968	0	0	0	0	0	0	0	0	0	0	0.000439217	8.18E-05	0.000519136	0	8.58E-05	0	0
49	0	0	III-A	0	1	0.872084394	0	0	0.01821668	0.003844506	0.011896483	0.00538882	0.006307981	0.002162148	0.0057405	0.00316488	0.008096089	0	0.008938723	0.000220681	0.001690374	0	7.55E-05	0	0.006035216	0.001164213	0	0.000328739	0.001425234	0	0	0	0	0	0.000387435	0.039692512	0	0.000162343	0.000466314	0	0	0.000362027	0	0	0	0	0	0	0
50	0	0	III-A	0	1	0.720922904	0	0	0.028304899	0.005387505	0.011919937	0.003394795	0.003002931	0.001116142	0.002386197	0.000424056	0.003518998	0.001194393	0.002578692	0.000209487	0.000807914	0.00018982	0.000297852	4.32E-05	0.000531384	0	0	0.204928056	0	0	0.000212025	0.000691763	7.36E-05	0	0.000129292	0	0.000332345	0.000128539	0	6.18E-05	3.15E-05	0.000996105	0	0	0	4.00E-05	0	2.69E-05	0.000940993
51	0	0	III-A	0	1	0.972616413	0	0	0.006460107	0.001243084	0.005650407	0.002441112	0.000794019	0.00209896	0.000917991	0.000287045	0.000414163	0.000396677	0.000441857	0.000435685	5.99E-05	0.000243861	0.000199134	8.12E-05	6.05E-05	3.17E-05	0	0	0.001128082	0	0.000222013	0	4.10E-05	0	7.21E-05	4.19E-05	0	7.50E-05	5.75E-05	0	4.95E-05	8.44E-05	0	0	0	0	0	0	0.00037507
52	0	0	IV-B	1	3	0.000895038	0.838920966	0	0	0.000917002	0.002336503	0.139553724	0.000242337	0.001698642	0.000530203	0.000692317	0.000468939	0.000609399	0	0.000268776	9.36E-06	0	0.000718816	0.003649865	4.31E-05	8.84E-05	0	0.003453247	0	0	0.000138379	0.000209835	0	7.39E-06	1.27E-05	0	0	9.34E-05	1.22E-05	0	3.85E-05	0	0.000243701	0	0	4.06E-05	8.16E-05	0	1.39E-05
53	0	0	IV-B	1	3	0.00497589	0.800968839	0	0	3.56E-05	0.12066503	0.012618492	0.001014072	0.001216513	0.006304759	0.022921906	0.000396447	0.001876999	0	0.009151889	2.49E-05	2.77E-05	0.003341992	0	0.000182723	5.93E-05	0	0	0	0	0.004483621	0	0.001952048	0	0.002576419	4.59E-05	0	4.54E-05	3.68E-05	1.33E-05	0.00012575	0	0	0.001522358	0	5.02E-06	8.54E-06	0	0.000173073
54	0	0	IV-B	1	3	0.028111512	0.524835433	0	0	0.0001	0.059309199	0.044490519	0.024544416	0.159648181	0.086309067	0.00828775	0.004972332	9.20E-05	2.51E-05	0.00971647	0.00142143	0	0.013759251	0.00089281	0.003453068	0.000879603	0	2.28E-06	0	0	0.005375406	0.00054344	0.002448242	2.90E-05	0.003084572	0	4.13E-06	0.003344591	0.001065707	0.000459216	0.001823225	8.42E-05	0	0	0	1.12E-05	0.000348493	0.001975532	0.000300783
55	0	0	IV-B	1	3	0.117011014	0.796828634	0	0	0.000206082	0.028203832	0.018128813	0.000153775	0.009953174	0.001977575	0.001168258	0.001231779	2.25E-05	5.49E-05	0.01208957	5.12E-07	5.63E-06	0.000616497	5.89E-06	0.000126857	3.49E-05	0	5.58E-06	0	0	0.000378612	0	0.004544722	9.37E-06	0.003170397	0	0	0.000359002	3.09E-05	5.27E-06	0.00012393	0	2.85E-06	0	0	7.75E-05	5.73E-06	1.25E-06	9.70E-05
56	0	0	IV-B	1	3	0.000863178	0.64538159	0	0	0.000372858	0.001830708	0.002787866	0.333115836	0.000693064	0.001234075	0.001155522	0.001250033	0.000380464	0	0.000116042	4.74E-05	0.001072976	0.000450292	0	0.004378764	0.000217396	0	0	0	0	0	0	0	0	0	0	0	0.000577454	0.000458846	0	0.000284895	0	5.32E-05	0	0	0	9.29E-06	4.20E-05	0.000114681
57	0	0	III-B	2	5	0.382069893	0	0.217215087	0	0.000457192	0.296421087	0.015684627	0.001593398	0.033776543	0.006632183	0.003115315	0.000784048	0.001451636	0.000233384	0.025083833	0	0	0.000669191	4.35E-05	9.37E-05	0.00021174	0	1.59E-05	0	0	0.000460079	0	0.008172343	0	0.000674122	0	0	0.00124215	1.20E-05	3.06E-05	0.000454137	0	0	0	0	0.000129366	0	1.67E-05	0.000720429
58	0	0	I-A	0	7	0.003458907	0	0	0.018160795	0.846192525	0.004944714	0.00144623	0.001957769	0.001335879	0.000812184	0.000331064	0.000898351	0.000801751	0.115353908	0.000586614	4.93E-05	0.000263012	0.000520807	0.000151661	0.000208139	0.001740113	0	0	0	0	5.74E-05	0	0	0	0	0	0	0	0	0	0	0	0	0	0	0	0	0	0
59	0	0	I-A	0	7	0.051988167	0	0	0.001758978	0.916809218	0.001492771	0.000359009	0.000719256	0	0.000117595	0.000198493	0	0.000205362	0.00040225	0	4.27E-05	0.00038434	5.22E-05	0.000785797	0.000356229	0	0	3.02E-05	0.001370851	0	0	0.000107367	8.90E-06	0	0	0	0	0	0.000347784	0	0	0	2.78E-05	0	0	0	0	0	2.90E-05
60	0	0	I-A	0	7	0.000692884	0	0	0.00060653	0.992322658	0.00011407	3.03E-05	0	0.000122506	3.98E-05	2.23E-05	3.20E-05	1.28E-05	0.001303391	3.71E-06	0	0.00020893	3.00E-05	4.56E-05	2.39E-05	1.66E-05	0	6.50E-06	0.002723019	0	5.51E-06	0	6.20E-06	0	0	0	0	0	0	0	0	0	0	0	0	0	0	0	0
61	0	0	I-B	0	7	0.203371294	0	0	0.124887161	0.671741546	0	0	0	0	0	0	0	0	0	0	0	0	0	0	0	0	0	0	0	0	0	0	0	0	0	0	0	0	0	0	0	0	0	0	0	0	0	0	0
62	0	0	III-A	0	1	0.974467517	0	0	0.007593109	0.001404256	0.004075792	0.001986281	0.000835823	0.000349846	0.000220142	0.000183246	0	0	0.000108566	0.000336844	0	0	0.000236317	0.000133827	0.000523342	0.000140908	0	0	0.00115184	0	0	0	0	0	0	0	0	0	0.001833878	0	0	0.000299543	0	0	0	0	0	0	0
63	0	0	IV-B	1	3	0.008984329	0.60007378	0	0	3.30E-05	0.138158914	0.018679245	0.003364319	0.111339662	0.024890786	0.02890975	0.020571252	0.006951537	8.30E-06	0.008589088	0.002519323	2.22E-05	0.005037672	1.30E-05	0.001822276	0.000397952	0	0	0	0	0.003805974	0	0.00173297	7.07E-06	0.00324534	0	0.000435068	0.001920571	0.000305455	1.18E-05	0.000708278	7.07E-05	0	0	0	8.48E-06	7.64E-05	0.002609678	0.000202092
64	0	0	IV-B	1	3	0.022033509	0.284179503	0	0	0.000190928	0.000795084	0.032974646	0.227651559	0.034136862	0.249132013	0.01092685	0.003595533	5.35E-05	5.07E-06	0.00142616	0.031643138	0	0.001706514	1.12E-05	0.014185332	0.061511501	0	5.48E-06	0	0	0.001385657	0	6.61E-06	6.14E-05	0.001822436	4.18E-06	0.000533886	0.000632964	0.00105267	2.18E-05	0.001983458	0.000576674	0	0	0	0.001658064	0	3.14E-06	0.000138932
65	0	0	I-B	0	7	0.009150567	0	0	0.403806117	0.531929069	0.000904049	0.023090587	0.009686189	0.001963137	0.007930318	0.000985371	0.00036712	0.000242096	0	0.001457676	0.000321582	0	0.0004249	0.001033418	0.001659302	0.000163099	0	0	0.00064478	0	0.000562572	0	0.000721959	0	0.000618956	0	0	0	0	0	0.000104629	0.000109549	0	0	0	0	0	0	0
66	0	0	I-B	0	7	0.238430614	0	0	0.348217432	0.373498221	0.00390301	0	0	0	0	0	0	0	0	0	0	0	0	0	0.01376895	0	0	0	0	0	0.012296372	0.0098854	0	0	0	0	0	0	0	0	0	0	0	0	0	0	0	0	0
67	0	0	III-B	0	2	0.491983122	0	0	0.38744789	0.000564467	0.008855015	0.001674574	0.019961112	0.001943839	0.003725132	0.001633243	0.002276728	0.000638501	0.0001883	0	0.003473493	0	0.00073266	0	0.020099989	0.00143955	0	0.000505101	0.021003179	0	0.00071857	0.000219353	0	0	0	0	0	0	0.001116671	0	0	0.000274915	0	0	0	0	0.00039791	0	0.000172504
68	0	0	IV-A	2	5	0.082125896	0	0.290651697	0	0.000101546	0.246421314	0.041321464	0.006726761	0.106675684	0.028580746	0.039526264	0.053127468	0.048807921	0.001386953	0.007581424	3.07E-05	3.67E-05	0.013920681	4.62E-05	0.00216124	0.000615168	0	1.99E-06	0	0	0.005277501	0	0.001583558	0.00036662	0.005661872	0.000292476	0	0.002145601	0.000386988	0.001417208	0.001325464	3.49E-06	0	0	0	7.58E-05	0.001161596	0.000270618	0.000543576
69	0	0	III-A	0	1	0.915777491	0	0	0.056791223	0.001019829	0.010811912	0.003375769	0.002968097	0.000156869	0.000705174	0.002691083	0	0.000955063	0.002258804	0.000896967	0	0	0.000305111	0	0	0	0	0.000138059	0.000195584	0	0	0	0.000393691	0	0	0	0	0	0	0	0	0	0	0	0	0	0	0	0
70	0	0	IV-A	1	3	0.10677854	0.33496462	0	0	0.000155279	0.474085385	0.029786991	0.000887914	0.012604071	0.002537113	0.00127031	0.000842439	6.18E-05	0.000230006	0.015706443	5.97E-05	7.40E-05	0.003384911	2.37E-06	0.000118725	5.30E-05	0	0	0	0	0.00342478	0	0.005036137	0	0.000420557	0	0	0.000301509	2.69E-05	0	0.000141518	0	0	0	0	0.000832338	0.000332131	0	0.000593037
71	0	0	IV-B	2	5	0.027640396	0	0.336712348	0	3.83E-05	0.058658808	0.019587811	0.0046953	0.00092598	0.03486132	0.056502066	0.249802003	0.014362889	3.84E-05	0.01238832	0.010192346	1.66E-05	0.151986944	0.000138873	0.004060862	0.000513621	0	1.32E-05	0	0	0.003522131	6.06E-06	8.60E-05	2.98E-06	0.000529609	0	1.83E-06	0.002331168	0.000764194	0.000110384	0.00023492	0.000141036	2.87E-05	0	0	6.31E-05	2.04E-05	0.00017026	0.000315782
72	0	0	IV-B	2	6	0.033778521	0	0.92412731	0	4.55E-05	0.002754514	0.000757018	0.019180336	0.000536833	0.00772651	0.000463189	0.000199589	0.000214023	7.03E-05	0.000880451	2.32E-05	0	0.000704135	0	0.000992228	0.000282353	0	0.000157349	0	0	1.78E-05	0	0	0.000107683	0	0	0	0.000699553	0.000418565	0.000587209	4.18E-05	4.59E-05	0.000263401	0	0	5.65E-05	0	0	1.23E-05
73	0	0	I-A	0	7	0.010919528	0	0	0.00859275	0.927329863	0.005060307	0.000558167	0.001075169	0.001428601	0.000305491	0.000379902	0.000786852	0.000537913	0.023265988	0.000196169	0.000458639	0	0.000309955	0.000615711	0.000169624	0	0	0.001045904	0	0	0	0	0	0	0	0	0	0	0	0	0	0	0.000393382	0	0	0	0	0	0
74	0	0	III-A	0	1	0.77747583	0	0	0.096424239	0.001206156	0.007714301	0.001383299	0.001040872	0.005281101	0.00141251	0.000745067	0.000482181	0.001201463	0.000183222	0.001034292	9.61E-05	0	0.00099512	0.000218264	0.000163199	0.000441769	0	0.000275247	0.056077693	0	0.000107468	0.000119136	7.12E-05	0	4.75E-05	0	0.041086896	0.000104038	5.23E-05	0.000114686	0.000125785	0	0.000144251	0	0	0	0	0	0
75	0	0	III-B	0	1	0.678500613	0	0	0.002812979	0.294937009	0.010147068	0.001470627	0.000807076	0.00022754	0.000712538	0.000134766	4.85E-05	0.000748815	0.000271658	5.81E-05	0.000445226	0	0.000529522	0.0004222	0.000636181	0	0	0.000260732	0.001521546	0	0.00016293	0	0	8.98E-05	0.000164837	0	0	0	4.59E-05	0	0	0	0	0	0	0	0	0	0.000735084
76	0	0	IV-B	1	3	0.165873107	0.655174385	0	0	0.000315574	0.003329116	0.01554351	0.001837901	0.052418905	0.010796196	0.015905781	0.006736681	0	0.000429529	0.043296627	0	0	0.001397594	0.000144013	4.84E-05	0.000208407	0	0	0	0	0.000966543	0	0.01974925	2.32E-05	0.000323275	0	0	0.001563637	3.15E-05	0	0.000586014	0	2.52E-05	0	0	0	0	1.54E-05	0.000340701
77	0	0	I-A	0	7	0.017502064	0	0	0.003256117	0.949038922	0.00138003	0.000433384	0.002562051	0.000129725	0.000169682	0.000411635	0	0.000191526	0.01014212	4.45E-05	0	0.000161845	0.000210788	0.003986686	0	0	0	0.00138472	0.007987407	0	2.75E-05	0	0	0	3.19E-05	0	0	0	0	0	0	0	9.80E-05	0	0	0	0	0	0
78	0	0	III-B	1	1	0.719432313	0.271323452	0	0	0.000525687	0.005187127	0.001270679	0.000117565	1.96E-05	1.55E-05	0	0	7.03E-05	0.000180237	0.0001646	4.53E-05	9.43E-06	0.000393697	4.82E-05	0	0	0	4.27E-05	0	0	0	0	0	1.70E-05	0	0	0	0	0	0	0	0	0.000212643	0	0	2.98E-05	0	0	0.000191856
79	0	0	IV-B	1	3	0.009158203	0.481011042	0	0	0.0002598	0.001633757	0.055850119	0.179667701	0.005365745	0.071893066	0.036282096	0.017591376	3.30E-05	5.59E-05	0.001580391	0.000639181	1.99E-06	0.022572773	1.09E-06	0.028739365	0.06384712	0	0	1.67E-06	0	0.004625528	0	6.00E-05	3.96E-05	0.002670324	0	1.11E-06	0.001524842	0.001020166	0.003982508	0.000493732	5.03E-05	6.40E-06	0	0	6.69E-05	0.001524459	2.44E-05	0.000364675
80	0	0	IV-B	2	6	0.020014596	0	0.496534606	0	5.00E-05	0.001669345	0.204973361	0.002668618	0.062905445	0.014786826	0.011799429	0.078867123	0.005793778	1.13E-05	0.071902692	0.000126052	0	0.004887829	5.50E-05	0.000806913	0.000274331	0	3.01E-05	0	0	0.006390042	0	0.004663493	1.48E-05	0.001391611	0	0	0.001163218	0.000277269	1.88E-05	0.002589742	0	0	0	0	0	0.00091219	5.26E-05	0.000329527
81	0	0	III-A	0	1	0.925384273	0	0	0.016448565	0.001933445	0.021994633	0.005139295	0.003371766	0.005701335	0.003258406	0.001720907	0.000304703	6.75E-05	0.007226961	0.002222471	0	0	9.82E-05	0	0.000209688	0.000116784	0	0	0	0	0	0	0.000363021	0	0	0	0	0	0.000602758	0	0	0	0.00025556	0	0	0	5.36E-05	0	0
82	0	0	IV-B	1	3	0.043894535	0.804602623	0	0	0.002733	0.001465134	0.027129302	0.101064885	0.000260353	0.001469395	0.000568962	0.000596783	7.55E-05	0.000115103	0.00030537	6.71E-05	1.50E-05	0.000290448	0	0.011054206	9.15E-05	0	0	0	0	2.33E-05	0	3.48E-06	2.08E-05	0.001389864	0	2.76E-06	6.37E-05	0.000174494	2.09E-05	6.85E-05	0	0	0	0	1.21E-05	0	0	3.47E-05
83	0	0	IV-B	2	6	0.188627132	0	0.3936515	0	9.92E-05	0.079059688	0.045898335	0.002750473	0.005555648	0.075834685	0.030405007	0.002393008	0.082162556	0.000183555	0.049552653	0.000557974	1.22E-05	0.012068742	0.000568802	0.003482641	0.000219019	0	0	0	0	0.008891181	0	0.009188268	6.37E-06	0.001160424	0	0	0.000122998	0.000713384	0	0.00056077	7.65E-05	0	0	5.76E-06	1.59E-05	8.89E-06	0.000426326	0.000311543
84	0	0	III-A	0	1	0.988128344	0	0	0.002245449	0.002178866	0.002187268	0.000612175	0.000201999	3.88E-05	6.06E-05	0.000163953	0.000298969	0	0.000180517	6.79E-05	2.71E-05	0.000429604	0.000112889	8.99E-05	0.000244663	2.76E-05	0.000427332	3.65E-05	0	0.000360826	1.20E-05	0	0	0	0	0	0	7.09E-06	0.000106255	0	0	0	0	0	0	3.54E-05	0	0	0.000633308
85	0	0	IV-B	1	3	0.00022354	0.994926481	0	0	0.000182594	0.00053031	0.000199254	0.000107361	5.03E-05	0.000126478	8.36E-05	1.80E-05	1.46E-05	0	0	0.000208854	0	8.90E-06	0.000113006	9.70E-06	8.06E-06	0.000152385	0	0	0	1.60E-05	0	1.07E-05	0	0	0	0	2.67E-05	0	0	0	2.05E-05	0	0	0	0	0	0	0
86	0	0	IV-B	2	4	0.016890812	0	0.22936376	0	1.91E-05	0.019187538	0.006734886	0.465014933	0.009977167	0.022975872	0.018660231	0.039701519	0.040391819	3.61E-05	0.012244344	4.59E-05	0	0.001136618	1.70E-05	0.018826621	0.065560806	0	9.07E-06	0	0	0.000704952	0	0.000223759	1.33E-05	0.001712135	9.26E-05	0.008884684	0.000636329	0.000212703	0.00900423	0.002045658	0	0	0	0	1.45E-05	0.002977238	5.24E-05	8.03E-05
87	0	0	I-A	0	7	0.00172527	0	0	0.005282205	0.986567708	0.000252338	0.00023949	0.000181711	6.79E-05	8.54E-05	4.71E-05	2.50E-05	1.73E-05	0.0002847	3.56E-05	4.44E-05	0	0	0.003061631	0	5.50E-05	0	0.000474481	3.78E-05	0	1.28E-05	1.98E-05	0	0.000127044	1.59E-05	0	0	0	0	0	0	0	6.03E-05	0	0	0	0	2.14E-05	1.46E-05
88	0	0	III-A	0	1	0.746638477	0	0	0.150508054	0.000844641	0.019680182	0.014400484	0.000806077	0.010567972	0.005266777	0.005569236	0.001114135	0.000456705	0.000384267	0.025677287	0.000972796	0	0.001253016	1.90E-05	0.00016836	0.000113073	0	9.02E-05	0	0	0.000918165	0	0.009603838	0	0.000112764	0.000367176	0	0.00014354	0	9.97E-05	0.000331092	8.40E-05	1.38E-05	0	0	0	0.000139046	0	0.000456897
89	0	0	III-A	0	1	0.948115016	0	0	0.021363692	0.001088563	0.009190939	0.001616228	0.002012739	0.001078904	0.001022532	0.002007518	0.000250869	0.000773732	0.005472093	0.000366178	0	0	0.000788936	0.000385134	0.00027741	0	0	0	0.000228793	0	0.00054899	0	7.32E-05	0	0	0	0	0	0	0	0	0	0	0	0	0	0	0.000225402	0.000586904
90	0	0	III-B	0	2	0.650812617	0	0	0.216234281	0.000558734	0.004911467	0.02507824	0.007658419	0.00061143	0.001772473	0.002156765	0.000339853	0.000280928	0.000151895	0.001674828	0.000893925	0	9.98E-05	0.006478349	0.000808496	0.000186128	0	0.004181534	0	0	5.80E-05	0.000154501	0	0	0.000240655	0	0	0	0.002980165	0	0	0	0.000460323	0	0.002068106	0	0	0	0.001637783
91	0	0	III-B	2	2	0.538907093	0	0.429847353	0	0.00096999	0.003863989	0.002484974	0.0125407	7.30E-05	0.000180484	0.000164608	4.12E-05	0	0.00014948	0.000168975	0.000694032	0.003063512	9.53E-05	5.30E-05	0	0.000188638	0	0.000112542	0	0	0	0	0	2.86E-05	1.75E-05	0	0	4.16E-05	2.49E-05	0	0	6.09E-05	0	0	0	0	0	0	0.000824896
92	0	0	IV-B	1	3	0.014448143	0.86941798	0	0	6.89E-05	0.000681891	0.023105602	0.002578752	0.036713286	0.009830621	0.00979378	0.013228582	5.29E-05	2.81E-05	0.006094685	9.52E-05	0	0.003365988	3.97E-05	0.000617387	4.41E-05	0	6.33E-06	0	0	0.001413449	0	0.00237819	7.16E-06	0.000687592	0	0.00117494	0.001078421	0.000184968	3.11E-05	0.000699582	4.61E-06	0	0	0	1.52E-05	0.000292183	3.41E-06	7.38E-05
93	0	0	IV-B	2	6	0.0572016	0	0.63598159	0	3.39E-05	0.034540122	0.030962831	0.012559598	0.009577737	0.032173309	0.087780835	0.013613296	3.44E-05	0.000132951	0.036108643	0.000370849	2.94E-05	0.008507538	4.18E-05	0.003251428	0.000888117	0	4.25E-06	0	0	0.008255648	0	0.012523966	2.90E-05	0.000888108	0	0	0.000507496	0.001550356	7.75E-05	0.002148566	1.13E-05	4.16E-06	0	0	5.09E-06	5.33E-05	0.000114802	0.00043136
94	0	0	IV-B	2	6	0.197780585	0	0.455653905	0	0.000175289	0.002597509	0.236279532	0.001441897	0.005648391	0.001706419	0.000521439	0.000119654	0.072083974	0.000560075	0.014434068	6.71E-05	0	0.003058901	6.57E-05	0.001042727	6.06E-05	0	2.26E-05	0	0	4.16E-06	5.79E-06	0.000102346	4.17E-06	0.002045414	0	0	6.82E-05	3.51E-05	0.000668744	1.87E-05	9.62E-07	2.16E-05	0	0	2.13E-06	0	0.000266978	0.000166946
95	0	0	I-A	0	7	0.017661789	0	0	0.002556254	0.971196808	0.000456186	0.000112196	0.000120492	0.000212757	2.25E-05	8.76E-05	1.08E-05	2.65E-05	0.002626801	6.42E-05	0	0	4.01E-06	0.000129178	0	0.000255716	0	0.000179982	2.40E-05	0	4.02E-05	0	5.54E-05	0	3.17E-05	0	0	1.84E-05	0	2.85E-05	0	0	9.26E-05	0	0	0	0	0	0
96	0	0	III-A	0	1	0.812918956	0	0	0.00206462	0.008370758	0.004013933	0.00078712	0.000339504	0.000611486	0.000513177	0.000458784	5.64E-05	0	0.158789288	0	0.000193629	0.006262487	8.12E-05	0.000395179	0.000123196	0	0	0.000136839	0	0	0	0	0	0	0	0	0	6.88E-05	0	0	0	0	0	0	0	0	0	0	0
97	0	0	III-B	0	2	0.567411219	0	0	0.046694296	0.004034696	0.003049789	0.004399951	0.049508601	0.002851446	0.01142129	0.003239147	0.008583833	0.001905509	0.17166357	0.000630146	0.006839277	0	0.001188366	0	0.015385437	0	0	0.035245833	0	0	0	0.006940952	0	0	0	0	0	0.000529213	0.038795997	0.00020866	0.000898478	0.000650027	0	0	0	0.000537095	0.000384476	0.000390502	0.000292418
98	0	0	IV-B	2	4	0.009693645	0	0.386008074	0	1.24E-05	0.000983548	0.227771774	0.174770107	0.002242674	0.10267305	0.00610121	0.002495554	5.96E-05	1.62E-05	0.016957314	8.77E-06	0	0.038049944	2.61E-06	0.007138664	0.000384065	0	1.18E-06	0	0	1.26E-06	1.18E-06	4.70E-05	2.71E-05	5.79E-05	0	8.55E-06	0.000203349	0.000928834	0.001675292	0.004359588	0.000104724	0	0	0	7.14E-06	0	0	2.92E-05
99	0	0	I-A	0	7	0.005882168	0	0	0.017565141	0.954875866	0.00216474	0.002802682	0.003416755	0.003174452	0.001634551	0.000386376	0.000292105	0.000200333	0	0.000538476	0.000132731	0.000579884	0.00061726	0.000309688	0	0	0	3.54E-05	0.000498134	0	0.000195293	0.001158328	4.22E-05	0	7.67E-05	0	0	0.000147159	0.001330404	0	0	0	0	0	0	0	0	0	0
100	0	0	III-A	0	1	0.922453924	0	0	0.020380498	0.001176194	0.010438795	0.004132707	0.00431074	0.003839325	0.000491796	0.000726074	0.001198965	0.000583753	0.001665835	0.000139801	9.82E-05	0	0.001806986	0.017734608	0.000243611	0	0	5.27E-05	0.002242081	0	0.000336346	0	0	0	0	7.05E-05	4.71E-05	0	0.000280956	0	0	0	9.55E-05	0	0	0	0	0	0
101	0	0	III-A	0	1	0.888060489	0	0	0.010771613	0.000929751	0.009722242	0.001127716	0.012342004	0.001296817	0.000693815	0.0006755	0.000605533	0.000501279	0.007409387	0.000288996	5.79E-05	8.74E-05	0.00118218	3.80E-05	0.001179196	8.24E-05	0	0.000175225	0.007318517	0	4.13E-05	0	0.000107018	3.80E-05	0	0.051589732	0.000497225	0.000109157	0	6.40E-05	0	3.54E-05	8.39E-05	0	0	0	0	0	0
102	0	0	IV-B	1	3	0.000840415	0.669293817	0	0	0.000181407	0.003770905	0.029022712	0.005727175	0.218611448	0.038249947	0.006812138	0.007088025	1.56E-05	0	0.006931427	5.73E-06	0	0.000126407	4.53E-05	0.000668384	0.000226653	0	4.56E-06	0	0	0	0	0.004588928	0	0.00115833	0	0	0.003423185	0.000786907	0	0.000649459	0	0	0	0	0	9.91E-06	0	0
103	0	0	IV-B	1	3	0.07748953	0.584953465	0	0	0.000384614	0.002133791	0.060281746	0.167949866	0.024412716	0.012589812	0.021283097	0.016934298	5.25E-05	0.000414247	0.004184454	0.000408389	6.85E-06	0.00173763	4.60E-05	0.003187058	0.000308282	0	1.59E-06	0	0	0.001362412	2.75E-05	0.000476008	0.000110865	0.00577608	0	0.000267136	0.005744411	0.000310965	0.001412499	0.000418001	1.39E-05	3.83E-06	0	0	0.000206968	6.78E-05	8.74E-06	0.000816484
104	0	0	I-A	0	7	0.001315822	0	0	0.00259264	0.98795223	0.001819911	0.000324207	0.000496239	0.000566726	0.000335317	0.000115866	4.03E-05	0.000136382	0	2.77E-05	4.70E-05	0	9.12E-05	0.00025348	0.000198646	2.11E-05	0	2.30E-05	0.00066108	0	0.000147046	9.03E-05	0	0	0	0	0	5.89E-05	5.66E-05	0	0	0	0.000165502	0	0	5.09E-05	4.03E-05	2.00E-05	0.00020897
105	0	0	III-A	0	1	0.871666223	0	0	0.067419393	0.002706639	0.011505051	0.00131264	0.000773505	0.007515555	0.005382822	0.002819337	0.001316899	0.001682361	0.001467138	0.001839071	0.002581769	0	0.000572775	0.001790665	0.001232597	0.002421826	0	0.00307986	0	0	0	0	0	0	0.001426045	0	0	0	0	0.000769438	0	0	0	0	0	0.00022442	0	0	0
106	0	0	III-A	0	1	0.960448751	0	0	0.013397704	0.006089926	0.007425412	0.00305598	0.00058437	0.000637787	0.000442349	0.000325758	0	0.000114554	0.000376325	0.000753173	0.00015866	0.000979255	0	0.00077662	0.000438913	0	0	0.000128631	0	0	0.000542088	0	0	0	0	0	0	0	0.000229397	0	0	0	0.000107142	0	0	0	0	0	0
107	0	0	III-B	0	1	0.74207332	0	0	0.233801725	0.00434552	0.004838865	0.005511622	0.001155789	0.000706111	0.00052751	0.000307144	0.000124737	0	0.000307602	6.27E-05	0	0.000917375	6.54E-05	0	0.000544559	0.000363683	0.001261135	0.000412087	0.000109489	0.000464368	9.13E-05	0	0	9.36E-05	0	0	0	1.74E-05	0	0	0	0	0	0	0	0	0	0	0.001103818
108	0	0	III-B	2	2	0.63199163	0	0.266975672	0	0.00058139	0.024495155	0.006001686	0.001052474	0.017758632	0.003459164	0.001154584	0.001248839	0.000187291	0.000585071	0.02958185	0	0	0.00100975	0.000353033	0.00025509	5.15E-05	0	0	0	0	0.001081492	0	0.008098627	4.06E-05	0.000433527	0	0.000108125	0.000507292	1.43E-05	2.47E-05	0.00032189	0	7.01E-05	0	0	3.04E-05	1.92E-05	0	0.000395547
109	0	0	III-A	0	1	0.963417301	0	0	0.009497009	0.000827843	0.005165904	0.001848446	0.002154331	0.002675923	0.001026078	0.001622094	0.002204239	0.000168493	0.005516768	0.000612919	0	0	0.000268473	3.64E-05	0.000125657	6.00E-05	0	0	0.000593311	0	0.000368848	0	1.99E-05	0	0	0	0	2.73E-05	0.00016795	0.000104525	2.07E-05	0	0	0	0	0	0	0	0
110	0	0	III-A	0	1	0.978413028	0	0	0.004224625	0.005690402	0.004015401	0.001375988	0.000374221	4.04E-05	5.33E-05	7.71E-05	4.57E-05	8.47E-05	0.000755222	3.16E-05	0	3.66E-05	0.000309206	3.05E-05	2.67E-05	6.54E-05	0	1.32E-05	0.001689317	0	1.35E-05	0	0	1.51E-05	0	0	0	0	0	0	0	0	1.56E-05	0	0	0	4.11E-06	0	0.00052785
111	0	0	I-A	0	7	0.028216705	0	0	0.00153263	0.964846504	0.000601004	0.000178332	0	7.57E-05	4.42E-05	6.65E-05	1.45E-05	7.64E-06	0.000460158	0	2.95E-05	0.000118171	1.76E-05	5.47E-05	0	0	0	7.57E-05	3.14E-05	0	0	0.001171253	0	0	0	0	0	0	0	0	0	0	0.000275244	0	0	0	0	0	0
112	0	0	III-A	0	1	0.968478676	0	0	0.016020147	0.000649183	0.005031343	0.001455993	0.000291707	0.000745775	0.000384576	0.000678825	0.000238052	0.000286601	0.000425911	0.000190803	0.000865036	3.98E-05	0.000227126	7.01E-05	0.000131299	0	0	0	0	0	6.80E-05	0.000219843	8.41E-05	0	0.000249325	0	0	0	3.64E-05	0	0	8.24E-05	2.45E-05	0	0.000239658	0	0.000170956	0	0.000696832
113	0	0	III-A	0	1	0.779317259	0	0	0.039909986	0.000917354	0.005304125	0.007247621	0.005121178	0.005233954	0.001067897	0.003055078	0.005526681	0.003766905	0.129116445	0.001581923	0.000109126	0	0.00307368	0.000191716	0.000486478	0.003045086	0	0.00029377	0.000155144	0	0.000114123	0	0	0	0	0	0	0.000192922	0.000233419	0.000330178	0	0	0	0	0	0	0.000109126	0	0.000839799
114	0	0	III-A	0	1	0.913873057	0	0	0.027714646	0.002566059	0.009397496	0.006251598	0.006924083	0.009771519	0.007214873	0.002192706	0.001510378	0.000442071	0.001638753	0.002451956	0.000362786	0	0.004007733	0.001103534	0.000267546	0.001229906	0	0	0	0	0	0	0	0	0	0	0	0	9.18E-05	0.000318629	0	0	0	0	0	0	0	0	0
115	0	0	IV-B	1	3	0.002108408	0.871291769	0	0	0.000187276	0.00279413	0.003566079	0.000286532	0.000855111	0.000666704	0.000126909	4.17E-05	0.000397652	0.111942837	0.000240708	0.001509013	0.00277783	0.000390426	3.71E-05	4.24E-05	6.45E-05	0	2.30E-05	0.000157074	0	0	5.57E-05	0	3.61E-05	0	0	0	3.20E-05	0	0	0	0	0	0	0	7.71E-05	0	0	0
116	0	0	IV-B	2	5	0.032896576	0	0.458281811	0	0.000102676	0.159369401	0.021523563	0.004894379	0.075204115	0.116063531	0.036573158	0.003081876	0.000564858	1.91E-05	0.060659406	0.002305863	4.70E-06	0.007661906	3.63E-05	0.002091552	0.000532829	0	3.48E-06	0	0	0.001760513	0	0.001274705	7.07E-06	0.001812356	0	1.04E-06	0.00141629	0.000997949	0.000237961	0.00123897	2.97E-05	0	0	2.50E-06	2.31E-05	0.00057556	0.000228972	0.000399118
117	0	0	III-A	0	1	0.912440963	0	0	0.043667127	0.006544014	0.003952968	0.005416017	0.002461233	0.001059816	0.001058036	0.000265087	0.002245595	0	7.22E-05	0.000240774	0.000248531	0.004517117	0.000614625	0	0.000287536	0.001411608	0.002756595	0	0.000143768	0.004127516	0.000360068	0.000709509	0	0	0.000121359	0	0	0	0.001452299	0	0	0.00020359	0	0	0	0	0	0	0.001144928
118	0	0	III-A	0	1	0.973564851	0	0	0.01005229	0.000137212	0.006779585	0.001889279	0.000421374	0.000162254	0.000989405	0.000455423	0	0.00021506	0.00288573	8.67E-05	0.000137165	0	0	0.000221436	0.000234202	2.59E-05	0	0.000153069	0	0	0	0	0	0	0.000131754	0	0	0	0	0	0	0	0	0	0	0	0	0	0.000453858
119	0	0	I-A	0	7	0.002366159	0	0	0.003168622	0.98955919	7.13E-05	0.000246234	0.000551077	8.25E-05	7.81E-05	6.70E-05	4.95E-05	0	3.99E-05	3.09E-05	2.69E-05	6.20E-05	5.37E-06	0.000369477	8.65E-06	5.93E-06	0	0.00088605	0.000584773	0	1.06E-05	8.01E-06	0	0	4.08E-06	0	0.000573439	5.13E-06	7.50E-05	0	0	1.82E-05	1.73E-05	0	0	1.17E-05	1.74E-06	2.52E-06	4.60E-05
120	0	0	IV-B	2	6	0.25963507	0	0.715728564	0	0.000822756	0.004146843	0.004988199	0.000708012	0.000516011	0.000583221	0.000143663	0.000231586	4.16E-05	0.010154108	0.000264695	0	9.96E-05	0.000204197	0.000487164	4.17E-05	8.02E-06	0	1.64E-05	0	0	0.000222171	0	0	0.000209621	5.53E-05	0	0	0	0	0	0	0	0	0	0	0	0	0	0.000158825
121	0	0	I-A	0	7	0.001726729	0	0	0.004989454	0.985455295	0.001579279	0.000518492	0.000213258	0.00184062	0.000583575	0.000448522	0.000197457	0.000801657	3.99E-05	0.000199588	0.000311197	0.000117717	6.37E-05	0	6.18E-05	0.000135298	0	0.000115744	0	0	0	0	0	0	0	0	0	3.89E-05	1.00E-05	0	0	0	0	0	0	0	7.38E-06	0	0
122	0	1	IV-A	0	2	0.260009287	0	0	0.267260945	0.000501334	0.214470141	0.006317392	0.006847638	0.088321261	0.025684515	0.021013847	0.006222989	0.00679407	0.000250225	0.064048778	0.000379068	0	0.002070158	0	0.000413976	0.000503726	0	0	0	0	0.000802395	0	0.013527392	3.13E-05	0.001544942	0	0.000176429	0.002008909	0.00084537	6.85E-05	0.001477266	4.13E-05	3.57E-05	0	0	8.90E-06	0.000123218	0	0.000235878
123	0	1	III-A	0	1	0.923940701	0	0	0.027864809	0.000608215	0.010998406	0.002432974	0.003187349	0.002166447	0.003056432	0.001478809	0.007049928	0.000396371	0.001474409	0.000116384	0.000194621	0	0.000802934	0.000942942	0.003143955	0.000198645	0	0.00097937	0	0	0.000193979	0	0	0	0	0.000187776	0	0.000176594	0.0012166	0	0	0.000303393	0.001161196	0	0	8.22E-05	5.70E-05	0.000738883	0.000414332
124	0	1	III-A	0	1	0.942718518	0	0	0.018679777	0.003522811	0.010715448	0.002097594	0.000737803	0.00192942	0.000763625	0.000716017	0.000349923	0.000176492	0.000890456	0.000159583	0.000131018	0.001654039	0.000147356	0.008494997	0.000209949	8.27E-05	0.001421331	0	0	0.001163727	0	0	0.000133894	0	0	0	0	0	5.87E-05	0	0	0	0	0	0	0	0	0	0
125	0	1	III-B	1	2	0.433931689	0.444537562	0	0	0.000461468	0.003155233	0.008902763	0.025218349	0.014444106	0.00386812	0.013826296	0.000904407	0.000279369	0.001375139	0.02871042	5.62E-05	0	0.000377333	0	0.000364037	0.000185194	0	1.33E-05	0	0	5.28E-05	0	0.00793137	3.17E-05	1.67E-05	1.43E-05	0.007295025	0.000309838	9.08E-05	0.000144228	0.000193846	8.06E-05	0	0	0	0.000129445	0	0	0.000338274
126	0	1	IV-B	1	3	0.193871488	0.737152145	0	0	0.000258156	0.001964949	0.024045441	0.006798977	0.005794487	0.001775404	0.00776137	0.000498141	0	0.000523615	0.008050806	0	4.27E-06	0.000973552	2.32E-05	0.00015031	4.92E-05	0	0	0	0	0.001038674	1.73E-06	0.001779623	6.95E-06	0.002849959	0	0.001370542	0.000122641	2.10E-05	3.82E-05	9.54E-05	3.59E-05	0	0	0	7.91E-05	1.00E-05	0	0.000263352
127	0	1	III-A	0	1	0.730575952	0	0	0.122477595	0.000569443	0.009271104	0.001670766	0.01091462	0.006431118	0.006737877	0.003129312	0.000795095	0.002158594	0.000670274	0.000857294	0.000167287	0	0.000950676	0.004209499	0.002659588	7.55E-05	0	0.00199766	0.001434641	0	0.000146718	0.006455033	0	9.46E-05	0.000120412	0.000543629	0.054489999	0.000200036	0.0005486	0	0.000441185	0.001088369	0.00140102	0	0.0002261	0	6.14E-05	0	0.000513778
128	0	1	III-A	0	1	0.80332771	0	0	0.018571378	0.00139327	0.0259542	0.004494196	0.005543191	0.001320199	0.002429824	0.000419466	0.001985939	0.002755196	0.000251333	0.000319948	0.000604122	0	0.000700289	0.002638867	0	0.000899569	0	0.000643503	0	0	0.000451442	0.00118046	0	0	0	0	0	0.000361536	0.003331507	0	0	0	0.046170403	0	0.01567938	0	0	0	0.001324213
129	0	1	III-A	0	1	0.982385911	0	0	0.001836116	0.000798686	0.007662178	0.001585232	0.000104999	0.000230653	6.41E-05	0.000172609	0.000154225	1.27E-05	0.003099965	7.18E-05	3.24E-05	0	0.000486892	0.000393612	2.56E-05	0	0	0	0	0	1.54E-05	0	5.20E-06	0	0	0	0	1.61E-05	0	0	0	0	0	0	0	0	0	0	0.000147716
130	0	1	IV-B	2	5	0.011998886	0	0.312697164	0	2.36E-05	0.123155153	0.03177988	0.019817275	0.195311764	0.047441777	0.031805109	0.089527346	0.012391036	2.63E-05	0.017242639	0.012405021	5.57E-05	0.022865951	2.53E-05	0.004803609	0.012700784	0	6.60E-05	0	0	0.006795941	0	0.004086125	1.42E-05	0.001639144	0	0.020515105	0.00374328	0.000376649	0.000692234	0.002973788	0.000161526	0	0	0	5.48E-05	0.00057216	0.000524966	0.000396872
131	0	1	IV-B	2	6	0.131262545	0	0.682797964	0	0.000332441	0.002618422	0.025089823	0.007580369	0.000678195	0.043444834	0.00174338	0.017405172	0.02337068	5.80E-05	0.002812643	0.000122639	0.00027539	0.007233648	0.000236577	0.001943255	0.015510522	0.000185637	4.60E-05	0	0.00011084	0.004605326	0	3.74E-05	0.000259072	0.000839944	0	3.18E-05	0.000353607	0.000172772	0.000815143	0.000581713	1.03E-05	0.000125743	0	0	6.64E-06	0.019805092	0.000822315	0.000837675
132	0	1	III-A	0	1	0.853721013	0	0	0.050685865	0.011065242	0.014890941	0.00804005	0.002163676	0.001073935	0.002617739	0.003913817	0.013321533	0.000988436	0.000468402	0.003098305	0.000886761	0.006144427	0.002925309	0.002329911	0.000673167	0.000288139	0.002876705	0.000783895	0.004760045	0.00687744	0.00177046	0	0	0.000205483	0.000639647	0.000161183	0	0.000414498	0.000157782	0	0.00034344	0	0	0	0	0	0	0	0
133	0	1	I-A	0	7	0.001325393	0	0	0.005255137	0.982286456	0.002379048	0.000553009	0.000881473	0.002012764	0.000410964	0.000242093	0.000392847	0.000226817	7.18E-05	3.15E-05	0	0.000142044	0.000116614	0.000272237	7.39E-06	0.000236399	0	0.000281395	0.001848706	0	3.77E-05	0	0	0	0	0	0	6.27E-05	3.93E-05	0	0	0.000153687	0	0	0	0	0	0	0
134	0	1	III-A	0	1	0.778466399	0	0	0.038523948	0.001656818	0.007878294	0.00277272	0.021443194	0.001155149	0.009422507	0.00444842	0.006521774	0.006372843	0.000727368	0.000369482	0.000329149	0.000236642	0.003249327	0.001421579	0.106487086	0	0	0	0	0	0	0	0	0	0	0	0	0	0.000306065	0.000468661	0.000430026	0.001153811	0	0	0	0	0	0	0
135	0	1	III-A	0	1	0.966625097	0	0	0.019450289	0	0.001969206	0.000919046	0.002140004	0.001383857	0.000833002	0.001589848	0.000580401	0	0.001958863	0	0.000207587	0	0	0	0.000467585	0.000188629	0	0.000513164	0	0	0	0	0	0	0	0	0	0	0	0	0	0	0.000150217	0	0	0	0	0	0.000105787
136	0	1	III-B	2	2	0.670969815	0	0.294176061	0	0.000612124	0.004275649	0.015717259	0.002885753	0.000380649	0.000157909	0.001206004	5.72E-05	7.05E-06	0.001357794	0.002628489	0	0.000715244	0.000400913	0.000353394	5.95E-05	2.80E-05	0	0	0.000502057	0	0	0	0.001046544	0.000145486	3.30E-05	0	0	0	2.96E-05	6.01E-05	0	0	4.07E-05	0	0	5.98E-05	0	0	0.000285895
137	0	1	III-B	2	2	0.625884174	0	0.163392151	0	0.000637037	0.094871517	0.054293611	0.003259439	0.021066004	0.005180463	0.016278507	0.00163412	0.000131548	0.001210705	0.001481098	3.02E-05	3.73E-05	0.000411157	0	0.00049803	0.00254167	0	2.84E-05	7.48E-05	0	6.88E-05	0	0.00093947	8.95E-06	0.001202867	0	0	0.000808651	0.000193108	0.00061996	0.00024857	0	1.08E-05	0	0	1.59E-05	2.67E-05	3.57E-06	0.00066173
138	0	1	IV-B	1	3	0.194448322	0.780949106	0	0	0.000692269	0.003132191	0.014936903	0.001204365	0.00099823	0.000529955	0.000340343	0.000103035	0.000107524	0.000353057	0.00014348	2.87E-05	0	0.000225803	0	6.65E-05	1.76E-05	0	0	0.000472159	0	0	0	0	0	0	0	0	3.66E-05	0	5.99E-05	0	0	0	0	0	0	0	0	8.40E-05
139	0	1	IV-B	1	3	0.271409907	0.695532308	0	0	0.01886721	0.002468297	0.008738462	0.000285306	4.50E-05	1.99E-05	5.81E-05	5.83E-05	4.16E-06	0.000709666	7.96E-05	0	0.000190869	0.000145919	6.13E-05	8.24E-06	4.01E-05	0	3.75E-05	0.000482742	0	0	0	3.58E-06	3.02E-05	0	0	0	4.82E-05	0	1.23E-05	0	0	1.98E-05	0	0	0	0	0	0
140	0	1	IV-B	0	4	0.011204995	0	0	0.461995194	0.003081964	0.004482297	0.444156421	0.009626162	0.001877027	0.011633568	0.001798274	0.000951294	6.11E-05	0.000125332	0.002416961	0.000185808	0	0.001758194	0.000158106	0.000489134	0	0	0.001020531	0	0	0.001329391	0	0	0.000388652	0.000336624	0	0.000203029	9.49E-05	0	9.86E-05	0	0.000131629	8.34E-05	0	0	0.000267081	0	0.024900054	0
141	0	1	IV-B	2	5	0.028556948	0	0.524319759	0	2.23E-05	0.091251678	0.04629182	0.005628949	0.182239064	0.04049266	0.007946405	0.002769377	0.038319976	0.000110949	0.011121896	0.000269684	1.10E-05	0.002428938	5.43E-06	0.000818711	0.000359793	0	7.40E-06	0	0	0.00224987	0	0.002212778	7.62E-06	0.002017974	0	0	0.00373431	0.000333618	0.000222287	0.002301157	4.95E-06	1.35E-05	0	0	3.77E-05	0.00060593	0.000347661	0.000163077
142	0	1	IV-B	2	5	0.016599863	0	0.414726078	0	1.41E-05	0.101024245	0.080625237	0.015854868	0.2080617	0.050993296	0.010596763	0.003787943	0.031516858	5.22E-05	0.027321794	0.003145041	2.94E-05	0.007127786	2.52E-05	0.000767862	0.000505143	0	5.83E-06	1.38E-06	0	0.009205907	1.79E-06	9.26E-05	6.42E-06	0.004770324	0	2.21E-06	0.003986632	0.000471649	0.00018889	0.002566454	9.55E-05	0	0	0	7.22E-05	0.000845799	0.000381981	0.000352985
143	0	1	IV-B	2	6	0.13031787	0	0.800483044	0	0.002324662	0.005945707	0.025703176	0.000387799	0.003376638	0.002030664	0.001698079	0.001199863	0.000339483	0	0.002741989	0	0	0.001487744	0.000839609	0.000879504	0.010241441	0	0	0	0	0	0	0.001509011	0	9.76E-05	0	0	0	0.000509887	0.006349001	0	0	0	0	0	0	0	0	0
144	0	1	IV-B	2	6	0.148016881	0	0.70229965	0	0.000175796	0.018924439	0.028679024	0.000596671	0.001664789	0.01675123	0.01734624	0.021294511	0.000497796	3.62E-05	0.010761726	3.79E-05	4.22E-05	0.009493929	1.38E-05	0.000559339	5.65E-05	5.64E-05	0	0	2.41E-05	0.01147211	0.000473709	0.005652254	1.83E-05	0.001666238	0	0.000126504	0.00013787	0.000169137	7.83E-05	6.37E-05	0	3.38E-06	0	0	0.000263226	8.68E-05	2.84E-05	0.000545074
145	0	1	IV-B	2	6	0.125587944	0	0.608544856	0	0.000192511	0.002100787	0.076934525	0.041336922	0.00064025	0.017788744	0.005577209	0.032702462	5.04E-05	7.36E-05	0.013311258	0.000219337	0	0.002148519	3.59E-05	0.005632252	0.044541723	0	2.20E-06	0	0	0.002340094	0	0.005106501	1.64E-05	0.006716721	0	0.000168495	0.000621955	0.000159886	0.000135954	0.002471048	0	0	0	0	8.50E-06	1.86E-05	0.000368803	0.000129758
146	0	1	III-A	2	1	0.877164826	0	0.108050717	0	0.000884732	0.003822415	0.004949216	0.000429046	0.000123435	5.45E-05	0.000122106	1.87E-05	2.50E-05	0.002408547	7.94E-05	0	0	0.000195089	0.000192204	1.17E-05	4.49E-05	0	1.10E-05	0	0	0	3.60E-05	0	1.93E-05	3.01E-05	0	0	1.96E-05	9.96E-06	0	8.86E-06	0	4.20E-06	0	0	9.96E-06	1.12E-05	0	0.000426924
147	0	1	IV-B	1	3	0.002954971	0.476125011	0	0	0.000614271	0.001202376	0.262637331	0.240623897	0.000583325	0.001439489	0.004546587	0.000879707	2.57E-05	1.55E-05	0.000667086	0	9.35E-05	0.000266165	0.000133066	0.001821324	0.000131106	6.08E-05	0	5.89E-06	6.17E-05	3.17E-06	0	3.80E-06	9.16E-05	6.20E-06	0	0	6.55E-05	4.50E-05	0.00014223	0.001143953	0	0	0	0	4.43E-06	0	0	7.20E-05
148	0	1	IV-B	1	3	0.18987575	0.567110916	0	0	0.000592147	0.001933197	0.055724797	0.008065367	0.000665845	0.009185501	0.005783255	0.004921795	3.44E-05	0.00012077	0.013862807	0.001113096	0	0.002204305	0	0.007663784	0.105782014	0	0	0	0	0.001858715	0.000131793	0.006701314	0	0.006385762	0	0	0.001280566	0.004287204	0.000182641	4.49E-05	2.49E-06	0	0	0	0.000107973	8.47E-06	0	0.000330084
149	0	1	IV-B	2	6	0.226185255	0	0.483559735	0	0.000733501	0.044447125	0.019490663	0.003319577	0.079511811	0.018399434	0.039048556	0.016195014	0.00010148	0.000836819	0.021763035	0.000432627	0.000346652	0.007427395	3.32E-05	0.002108456	0.000394286	0.000229541	8.96E-06	0	0.000158676	0.008514024	0	0.011099377	5.43E-05	0.000508317	0	0.001017689	0.001849123	0.001495227	0.00019978	0.002761817	3.70E-05	3.48E-05	0	0	2.63E-05	5.25E-05	0	0.000434473
150	0	1	III-A	0	1	0.973284562	0	0	0.013716852	0.000850248	0.006854982	0.000527803	0.000431498	9.96E-05	7.62E-05	0.000151247	0	0.000465287	0.00123626	7.36E-05	0	0	1.53E-05	1.33E-05	8.08E-05	4.85E-05	0	7.50E-05	0	0	0	0	0	0	0	0	0	0	0	0	0	0	1.80E-05	0	0	0	0	0	0.000484256
151	0	1	III-A	0	1	0.919367976	0	0	0.00853564	0.000638274	0.005716354	0.000446269	0.000108054	5.17E-05	8.19E-05	5.36E-05	2.28E-05	3.08E-05	0.004231367	0	0	0.000206328	1.10E-05	0.000245123	2.30E-05	0	0.000426529	0.051144175	0	0.000213391	0	0	0	0	0	0	0	0	3.99E-05	0	0	0	0.000104026	0	0	0	0	0	0.000321437
152	0	1	IV-B	2	6	0.030201195	0	0.671630394	0	7.51E-05	0.001479943	0.092232017	0.167863781	0.006937266	0.006419313	0.001213707	0.00250579	3.58E-05	0.00015499	0.000192601	0.009240962	1.19E-05	0.000467661	0.000187138	0.00197494	3.38E-05	0	7.95E-07	0	0	1.71E-06	0	4.03E-07	3.57E-05	0	0	0	0.00041089	0.000342109	4.76E-06	0.000375937	0.000166125	0	0	0	0.000212685	0	0	5.43E-05
153	0	1	IV-B	2	6	0.17314935	0	0.638156334	0	0.000259503	0.002549405	0.142144105	0.025348859	0.000475935	0.000227758	0.000368732	0.000394728	0	0.012334709	0.000123644	8.19E-05	0.000238319	0.000362424	0	0.00035902	0	0	1.81E-05	1.11E-05	0	0	0	0	6.97E-05	0	0	0	5.61E-05	3.11E-05	1.47E-05	9.78E-06	5.61E-06	1.29E-05	0	0	4.12E-05	0	0	0.000303519
154	0	1	III-A	0	1	0.903038883	0	0	0.008124339	0.003726221	0.01669174	0.005681109	0.004320443	0	0.000795547	0.000905188	0	0.003196092	0.000886314	0.000960442	0.001129414	0	0.000783647	0.044502718	0.000812682	0	0	0.001004066	0	0	0	0	0	0	0	0	0	0	0	0	0	0	0	0	0	0	0	0	0
155	0	1	III-A	0	1	0.889484963	0	0	0.004865106	0.002351726	0.003802108	0.000749513	0.000329782	0.000856415	0.000506028	7.67E-05	0.000138009	0	0.000453449	0.000134551	0	0.000675246	0.000410686	0.086439611	0.000165868	0	0.000968735	0.00061341	0.000776921	0.001451263	0	0	0	0	0	0	0.000151867	0	0	0	0	0	0.000446107	0	0	0	0	0	0.000719464
156	0	1	III-A	1	1	0.818711021	0.16968066	0	0	0.000834787	0.004480796	0.001894865	0.000175089	0.000386245	0.000118436	0.000141302	0.000100883	0.000171923	0.000575548	0.000120777	0	0	0.00061727	2.15E-05	7.25E-06	6.68E-06	0	1.36E-05	0	0	3.27E-05	0	5.54E-06	6.83E-06	0	0	0	2.49E-05	3.33E-05	0	1.17E-05	0	4.83E-05	0	0	0	2.92E-06	8.35E-06	0.000273045
157	0	1	IV-B	2	5	0.046322071	0	0.384985837	0	0.000128364	0.18936107	0.199004958	0.021201549	0.034735254	0.014693707	0.010039068	0.029864868	1.84E-05	4.23E-05	0.012036457	5.54E-05	8.60E-06	0.003352859	2.14E-05	0.003297207	0.033871839	0	1.09E-05	0	0	0.003407157	0	0.001866437	2.93E-05	0.002332521	0	9.95E-05	0.001407869	0.000583675	0.000226277	0.000807394	6.76E-06	0	0	0	1.46E-05	0.000508471	0.000141472	0.000212002
158	0	1	III-B	0	2	0.432863304	0	0	0.045053211	0.0001566	0.007858453	0.002276587	0.315578231	0.000836368	0.003373755	0.001168094	0.000869311	0.000436725	0.001114858	0.015977964	0.000686297	0.000827557	0.000459446	0.016533703	0.000516098	0.004428221	0	0.00035965	0	0	0	0	0.008707077	0	0	0	0.001064912	0	0.003321109	0	0	0	0.001170569	0.12207218	0	0	0	0	0.000342536
159	0	1	III-A	2	2	0.743651744	0	0.142808577	0	0.000722804	0.002133224	0.013583058	0.072564631	0.000153452	0.001655316	0.000849619	8.85E-05	0.000140041	0.001610385	0.007643893	3.15E-05	2.22E-06	0.000686058	6.10E-06	0.000899101	6.48E-06	0	2.61E-06	0	0	6.78E-07	0	0.004324814	0.000242523	0.001501866	0	5.27E-06	9.90E-05	8.02E-05	1.52E-05	1.11E-05	2.24E-06	0	0.000999923	0	1.24E-05	1.67E-06	0	0.000425397
160	0	1	IV-B	2	5	0.015319245	0	0.396153325	0	0.000100857	0.147225612	0.045907659	0.020367422	0.12084449	0.045019385	0.052613867	0.031885269	0.056867073	0	0.010568208	0.000251826	1.84E-05	0.020095358	0	0.002556201	0.000488232	0	0	0	0	0.009808458	7.32E-06	0.001150111	0.00019423	0.003555647	0	0.000414012	0.002830273	0.000856021	0.001661649	0.00205973	2.11E-05	0	5.88E-06	0	0.000207282	0.000757435	0.00010065	0.000941737
161	0	1	IV-B	2	6	0.020498337	0	0.75504854	0	0.000100016	0.026283317	0.028709448	0.093799429	0.015532723	0.02190266	0.005102526	0.007626474	6.68E-06	3.87E-05	0.00319529	4.44E-05	5.68E-05	0.004798982	7.84E-06	0.001270696	0.000139694	2.74E-05	3.84E-06	0	3.44E-05	0.004035137	0	8.77E-05	0.000146772	0.001925538	1.86E-06	0.002705717	0.000379147	0.000177468	0.001318193	0.000646202	2.14E-05	0	0	0	4.17E-05	0.000313307	1.54E-05	0.000406102
162	0	1	III-A	0	1	0.963112572	0	0	0.012807719	0.003878866	0.006122712	0.001350089	0.000908893	0.000295173	6.96E-05	0.000263501	0.00021916	0.000258143	0.002850041	3.44E-05	0	0.001534599	0.000805682	0	0	1.69E-05	0.001161212	0	0	0.002094042	0.000533152	0	0	5.40E-05	0	0	0	0	0	0	0	0	0.000207761	0	0	0.000135962	0	0	0
163	0	1	III-A	0	1	0.975356014	0	0	0.009971514	0.001612492	0.00578352	0.000924381	8.62E-05	5.69E-05	0.000149628	5.57E-06	2.48E-05	0	0.000512661	0.000180874	0	0.000233536	0.00113164	0.000963297	0.000280557	3.47E-05	0.000652567	4.82E-05	0	0.000310607	0	0	4.09E-05	0	9.18E-05	0	0	0	0	0	0	0	2.81E-05	0	0	0	0	0	0.000496411
164	0	1	III-A	0	1	0.976514065	0	0	0.008621651	0.000744038	0.006734432	0.001812457	0.000413441	0.000119939	0.000104875	8.82E-05	0	1.73E-05	0.00053393	0.000146412	0.000146908	0	0.000309274	2.65E-05	0.000116833	0	0	3.55E-05	0.001328787	0	6.67E-05	0	1.99E-05	0	0	0	0	0	0	0	0	0	0	0	0	4.78E-05	0	0	0.000864586
165	0	1	IV-B	1	3	0.175566978	0.774708674	0	0	0.001378593	0.024628544	0.004714044	0.004666837	0.000973897	0.00305643	0.000600216	0.000368641	0.002391073	0.00013348	0.000395618	0.000216072	0	0.001091289	0.000105345	0.00140996	0	0	3.00E-05	0	0	0.000794281	0	6.62E-05	0	5.74E-05	0	0	0	0	0.000211525	0	0	0	0	0	0.000193048	7.90E-05	0.000108553	0
166	0	1	III-B	2	6	0.379990346	0	0.281232347	0	0.000343652	0.006953404	0.180456466	0.002400616	0.001203452	0.087225893	0.002248994	0.000269428	8.34E-05	0.000346664	0.030141767	7.38E-05	0	0.008440894	1.35E-05	0.000140336	0.000105676	0	0	0	0	0.010876376	0	0.000373349	0.000113053	0.0006755	0	0	0.000189886	0.000434724	0.000111531	0.000499244	0	0	0	0	6.34E-05	0.000203836	0.000158851	0.000596207
167	0	1	IV-B	2	6	0.235240192	0	0.471187218	0	0.000113787	0.062087017	0.040008893	0.003205158	0.03830898	0.00894944	0.069479659	0.007520119	2.08E-05	0.000323492	0.036501468	1.73E-05	6.17E-06	0.000794272	0	0.000495529	0.000185626	0	3.83E-05	0	0	0.000332375	0	0.009741217	2.10E-05	0.001741935	0	0	0.001019148	0.000410756	0.000843425	0.000647502	5.48E-06	0	6.94E-05	0	0.000291887	0.000113874	3.87E-05	0.000118737
168	0	1	IV-B	2	6	0.050442642	0	0.43936837	0	0.000473462	0.002069815	0.098231781	0.022547098	0.000329933	0.009024298	0.044678741	0.000898474	8.83E-06	0.00017779	0.000484707	0.279134584	0	0.012771921	3.49E-05	0.001126731	0.000708968	0	0	0	0	0.018171397	0	6.07E-05	3.24E-05	0.003026401	0	7.04E-05	0.00079039	0.000605186	0.001024567	0.001675257	0.003581004	0	0	0	0.001571401	1.30E-05	0	0.000780817
169	0	1	IV-B	2	6	0.354909519	0	0.363138272	0	0.000275691	0.003169075	0.1664245	0.092811676	0.000182644	0.001126145	0.002192199	0.000539315	3.68E-05	0.000172975	0.010981088	0	1.42E-05	0.000285363	8.74E-05	0.001136508	0.000118242	0	1.25E-05	0	0	4.20E-06	0	0.000160997	7.13E-05	1.98E-05	0	0	0	4.93E-05	0.000242894	0.000142883	5.77E-06	0	0	0	6.62E-06	7.99E-06	0	0.000230745
170	0	1	IV-B	2	5	0.003035896	0	0.250854005	0	1.46E-05	0.069521843	0.028247767	0.008429726	0.334038089	0.06952068	0.029922006	0.088759291	0.039893615	2.58E-05	0.005975413	0.004953966	2.89E-06	0.031262168	0.000130052	0.001917872	0.000822065	0	4.66E-06	2.33E-06	0	0.005992235	0	0.001159123	1.45E-06	0.002141079	2.22E-06	0	0.007831311	0.000415798	0.000247879	0.003751143	7.81E-05	0	0	0	1.99E-05	0.000102936	0.000119806	0.00030456
171	0	1	IV-B	2	4	0.023857131	0	0.126476938	0	3.47E-05	0.002959969	0.003486073	0.040517251	0.005299352	0.021556758	0.012430014	0.008288319	0.256749972	6.15E-06	0.005927702	0.279136335	8.35E-05	0.033623346	0.000177931	0.012674481	0.000522821	0	4.31E-05	0	0	0.000532266	0	0.00030553	2.21E-05	0.000525485	0	0.003211877	0.001279353	0.041744353	0.002257176	0.000960317	0.032822983	0.000222819	0	0	0.020408601	7.58E-06	0.003991811	0.000420012
172	0	1	IV-B	2	4	0.001403117	0	0.011690514	0	2.21E-06	0.000866541	0.000595632	0.017027754	0.005756546	0.063804121	0.006801682	0.012616537	0.038774558	0	0.001683014	0.695229634	0	0.01409246	0.000166872	0.007233797	0.000319621	0	0	0	0	0	4.07E-07	0.000156152	2.61E-06	0.000206958	0	0.002900138	0.000973649	0.002264279	0.002369637	0.001222648	0.087333726	0	0	0	0.002513032	0	0.000396365	0.000254807
173	0	2	III-A	0	1	0.807022772	0	0	0.119353317	0.039626228	0.006730428	0.005175003	0.004883577	0.000150029	0.000195519	0.000149028	9.13E-05	6.76E-05	0.002884269	9.02E-05	0	0.002407918	0.000164401	0.000242234	0.000290607	0	0.003383754	2.65E-05	7.22E-05	0.000295461	3.63E-05	0	0	0.000109318	0	0	0	0	5.48E-05	3.06E-05	0.000334912	0	3.53E-05	0	0	0	0	0	0.00031307
174	0	2	IV-A	2	5	0.03017657	0	0.207323858	0	0.000197948	0.320692926	0.039996205	0.005680821	0.000353284	0.004670243	0.327788375	0.011691458	8.22E-05	3.49E-05	0.026309741	0.000224176	0.000103689	0.005415303	0.000126485	0.001735091	0.000178122	0	0	0	0	0.007105173	0	0.000355224	3.50E-06	0.00220605	0	0	0.000201422	0.000264403	0.000225978	0.00165995	0	0	0	0	0	0	0	0.000420993
175	0	2	III-A	0	1	0.761634552	0	0	0.089454366	0.002125352	0.02975634	0.008462629	0.013977992	0.00207046	0.005873457	0.006216404	0.019063269	0.000406029	0.000154449	0.004369219	0.00038818	0	0.000396427	0.013297528	0.000196614	0	0	0.002355727	0	0	0.001668777	0	0	0	0.000405672	0	0	0	0.001079845	0	0	0	0	0	0	0	0	0.000200928	0
176	0	2	IV-B	1	3	0.030387159	0.421797025	0	0	0.000120095	0.00105325	0.041448005	0.134871478	0.003253548	0.113992229	0.007668483	0.011523013	8.65E-05	1.67E-05	0.034892613	0.026320074	9.71E-06	0.000154633	0.001429523	0.153178845	0.000209693	0	3.41E-06	0.000517343	0	0	0	0.000201138	6.66E-06	5.38E-05	0	4.97E-06	0.000527199	0.001243993	0.004140769	0.001513701	0.00042407	0	0	0	0.00027946	5.65E-06	0.00143776	0.000134154
177	0	2	IV-B	2	4	0.001083488	0	0.238551184	0	4.94E-05	0.00073122	0.244515873	0.298756624	0.093084538	0.061308999	0.016188329	0.003706506	0.012017146	2.28E-06	0.001588539	0.000134492	0	0.003132455	0.000197397	0.004459659	0.000878075	0	0	1.26E-06	0	4.90E-06	9.76E-05	3.66E-05	7.05E-05	0.00073806	0	0	0.004838272	0.000867747	8.40E-06	0.00273123	0.000103781	0	0	0	0.000122656	6.96E-06	0.000369032	7.03E-05
178	0	2	IV-B	2	6	0.0071186	0	0.71696025	0	0.000308247	0.002818637	0.074277427	0.001733752	0.001408614	0.000694699	0.168919948	0.002208116	6.15E-05	0	0.000398412	3.52E-05	0	0.003124824	0.000558978	0.000842604	5.77E-05	0	0	0	0	0.003127568	0	0	0	0.003004543	0	0.000104065	0.000102324	0.000683789	0	0	0	5.86E-05	0	0	3.10E-05	0	0	0.000283185
179	0	2	I-A	0	7	0.002170567	0	0	0.002490309	0.986500361	0.000531228	0.00036017	0	4.93E-05	0	0.000192963	0	0.000360253	0.000390856	0	0	0	8.30E-05	0.000437436	4.52E-05	0	0	0.002440109	0	0	0	0	0	0	0	0	0.002926802	0	0	0	0	0	0.00018029	0	0	0	0	0	0
180	0	2	IV-B	0	4	0.109382743	0	0	0.112768429	0.000454602	0.001201359	0.250738713	0.419789144	0.008356789	0.006782581	0.006458019	0.003444545	5.49E-05	5.61E-05	0.000337583	0.000191549	0	0.000609683	3.81E-05	0.065966567	0.000367272	0	3.13E-05	0	0	2.08E-05	0	0.000110338	0	0.001332799	0	0	0.000308183	0.00133491	8.35E-05	2.80E-05	5.49E-05	0	0	0	0.000305587	0	0	0.000361373
181	0	2	IV-B	0	4	0.04332236	0	0	0.221765075	0.001498984	0.006467318	0.326068923	0.102255038	0.175111729	0.033106423	0.047440358	0.014567722	0.000145282	0	0.001785835	0.000538804	0	0.002046091	0.001156434	0.001904841	0.000999089	0	0.000307317	0	0	0.000135554	0	0	0	0.001446409	0	0	0.002290838	0.000407495	0.001676792	0.002920898	0	0	0	0	0	0	0	0
182	0	2	III-A	0	1	0.967394942	0	0	0.00330353	0.000630775	0.00146894	0.001023997	0.00806128	7.57E-05	0.000675528	0.000357923	0.000109292	0.000462292	0.00047076	3.25E-05	0	0	0	0.000202107	0.000133625	3.02E-05	0	0.007838362	0	0	0	0.00513347	0	0	0	0	0	0	0.000131772	0	0	0	0.000116241	0	0	0	0	0	0.001311502
183	0	2	III-A	1	1	0.783867925	0.201693458	0	0	0.000592748	0.006079211	0.001932241	0.000688157	0.000591166	0.000234062	0.00030573	0.000491811	0.000153832	0.000452079	0.000215734	1.37E-05	0	0.000353372	1.63E-05	6.26E-05	0.000206752	0	9.31E-06	0	0	0.00019656	0	5.08E-06	2.26E-05	0	0	0	3.12E-05	0.000128798	5.57E-05	0	0	0	0	0	7.73E-06	0	0	0.000467557
184	0	2	III-B	0	2	0.656446447	0	0	0.115447474	0.001709834	0.073346414	0.016271543	0.021263196	0.029373505	0.017145201	0.004586704	0.014951959	0.003687535	0.000426759	0.005167075	0.009663088	0	0.007044454	0	0.00309651	0.001495327	0	0.002466448	0	0	0.001028224	0.000131416	0.000322543	0	0.000321568	0	0.006206973	0.000465711	0.000131634	0.000179436	0.000457342	0.000115365	0	0	0	0.000522978	0.000294803	0	0.00079234
185	0	2	III-B	2	2	0.589069897	0	0.382347323	0	0.002135692	0.004607008	0.007139345	0.005552385	0.000293052	0.000290637	0.000592593	0.000218891	9.27E-06	0.000153088	0.000278869	6.33E-05	0.0007598	0.000288992	0.000372317	0.000794505	6.49E-05	0.000477609	0	4.37E-05	0.000450799	0.000195215	0	0	0	0	0	0	0	0.000102421	0.000890119	0	0	0	0.000954954	0	0	0	3.51E-05	0.000501916
186	0	2	IV-B	2	5	0.005155432	0	0.206520904	0	1.18E-05	0.046265482	0.072790745	0.011115596	0.119116523	0.07618554	0.115934107	0.095773243	0.092865567	3.01E-05	0.035059461	0.009364889	1.76E-05	0.07319783	1.94E-05	0.003540946	0.000678158	0	0	0	0	0.015905054	0	0.000451359	1.76E-05	0.000969976	0	0	0.002778247	0.001102782	0.001101369	0.00156947	0.000172719	0	1.78E-06	0	8.63E-06	7.17E-05	0.004872952	0.000679408
187	0	2	III-A	0	1	0.889953474	0	0	0.049802324	0.001024605	0.01295741	0.005272557	0.008710837	0.004063236	0.00531803	0.005322313	0.000632896	0.001266648	0.006431146	0.000568216	0	0	0.001750372	0.000753063	0.000235307	0	0	0	0	0	0.001376057	0.00075219	0.000156305	0	0.000247593	0.000277304	0	0	0.000322006	0	0	0	0	0	0	0	0	0	0.001281025
188	0	2	III-A	0	1	0.848888874	0	0	0.007142462	0.001423137	0.006939898	0.002428064	0.03324423	0.003074208	0.00509542	0.001313777	0.005757641	0	0.001970981	0.000812713	0.001177089	4.02E-05	0	0	0.04061196	0.00186644	0	0.001988452	0.00158984	0	0	0	0.000190164	0	0.000566079	0	0	0.001722934	0.001072042	0	0	0.000899888	0	0	0	0	0	0	0
189	0	2	III-B	0	2	0.652715279	0	0	0.26827438	0.021011334	0.003996674	0.001971074	0.008590548	0.000304321	0.004623048	0.000979306	0.002321449	0	0.001968772	0.000109558	0.003762803	0.000762493	0	0.0005483	0.012764051	0.000160606	0	0.000242063	0	0	0	0.000357226	0.000112164	0.000309408	0	0	0	0	0.000713067	0	0	0.00057976	0.000184483	0	0	0	0	0	0.001281354
190	0	2	III-B	2	2	0.689962204	0	0.215172242	0	0.000539796	0.003870107	0.001550009	0.002266507	0.000374348	0.00456649	0.055600366	0.000323837	1.92E-05	0.00184606	0.000160769	9.10E-05	0	0.000970589	0	0.008469157	0	0	1.26E-05	0	0	3.47E-05	0	6.87E-06	1.56E-05	0.000513072	0	0.000656258	5.78E-05	0.000145343	0.001495842	0.000244933	5.75E-05	1.79E-05	0	0.000593023	9.30E-05	0	0	0.000423608
191	0	2	IV-B	2	5	0.010751793	0	0.306788653	0	3.80E-05	0.072907955	0.067887376	0.006259654	0.008191707	0.071474537	0.060862679	0.281157416	0.002301315	8.06E-05	0.022872067	0.029168165	5.82E-06	0.011962003	0.000148738	0.005899284	0.000124834	0	9.54E-07	0	0	0.009806385	0	0.007370987	3.51E-05	0.004992201	0	0	0.005585096	0.001575638	4.83E-05	0.000783815	0.000411928	0	0	0	1.78E-05	7.52E-05	0.001585906	0.000496789
192	0	2	IV-B	2	6	0.063279286	0	0.873158116	0	0.000170905	0.002871367	0.015821986	0.000897477	0.000679193	0.009637163	0.01363461	0.002130221	0.000242545	0.00054821	0.007104588	3.42E-05	1.74E-05	0.001153286	0.001394732	0.002140378	0.000112366	0	0	0	0	0.000283637	2.90E-06	0.00013068	0	0.000418261	0	3.83E-05	0.000145723	7.89E-05	2.87E-05	0.000185958	4.33E-05	2.54E-05	0	8.71E-05	5.87E-05	0.000162465	5.60E-05	9.05E-05
193	0	2	III-A	0	1	1	0	0	0	0	0	0	0	0	0	0	0	0	0	0	0	0	0	0	0	0	0	0	0	0	0	0	0	0	0	0	0	0	0	0	0	0	0	0	0	0	0	0	0
194	0	2	III-B	0	2	0.299537467	0	0	0.218596947	0.000353126	0.136383674	0.025412335	0.030196254	0.100307081	0.038139888	0.013344997	0.042997689	0.008208425	0.000309942	0.011522922	0.015846773	0	0.013742087	0	0.004910249	0.005414992	0	0.000962962	0	0	0.003683079	0	0.002502488	0	0.001096612	0	0.008730346	0.001632885	0.000686052	0.000985251	0.001707747	0.000237697	3.58E-05	0	0	0.001204571	0.000768934	0.000463418	0.000217276
195	0	2	IV-A	0	4	0.023388295	0	0	0.358951958	0.000318669	0.500595055	0.016031492	0.018366799	0.001416614	0.006144849	0.000853649	0.00012473	0.015257384	0	0.017432449	0.013027715	0	0.008798273	0.000248805	0.000164171	0.000155799	0	0	0	0	0.006266233	0	0.002429178	0	0.000340714	0	0.00032694	0	0	0.001083256	0.000805417	0	0	0	0	5.43E-05	0	0.000238451	0.000980546
196	0	2	IV-B	2	6	0.281599999	0	0.649587531	0	0.00025416	0.004236653	0.022264223	0.019971768	0.000472655	0.000810805	0.013771631	0.000271746	0	0.001039586	0.000353848	7.86E-05	0	0.000338542	0.00013145	0.000316676	0.000301098	0	6.35E-05	2.82E-05	0	4.12E-05	0	2.21E-05	0.000125989	2.36E-05	0	0	7.91E-05	4.49E-05	0	0.00019053	0	0.000198987	0	0	3.21E-05	0	0	6.29E-05
197	0	2	IV-B	0	4	0.009796419	0	0	0.03687548	0.003726479	0	0.116594774	0.051823363	0.011651669	0.459953327	0.214619702	0.002536332	0.001179363	0	0.000607657	0.000119298	0.000618548	0.00063118	0.000167554	0.008192269	0.00275475	0.000747555	0.000937165	0	0.000773248	0	0	0	0	0.000101306	0	0	0.00119866	0.00129031	0.025109868	0.002099773	0	0	0	0	0.030065684	0	0	0
198	0	2	IV-B	2	4	0.00288957	0	0.11725011	0	0.000407482	0.001503299	0.4245187	0.010842451	0.026745581	0.302050153	0.04646583	0.002111759	5.95E-05	0	0.005066917	0.000202099	0	0.001371917	0	0.01033722	0.001612075	0	8.96E-06	0	0	4.35E-05	0	4.24E-05	0	0.000756889	0	0	0.001764762	0.004896954	0.005916947	0.002748917	8.11E-05	0	0	0	0.015617987	0	1.67E-05	0
199	0	2	IV-B	2	5	0.003989464	0	0.112144151	0	0.000126151	0.001124914	0.186760569	0.016907662	0.219616334	0.11219168	0.022048833	0.045957363	5.52E-05	0	0.023364521	0.195618028	0	0.001933284	1.55E-05	0.012812454	0.001082796	0	1.17E-05	0	0	0.000882011	0	0.000204145	2.61E-05	0.000891464	0	0.001127073	0.002677838	0.00561039	0.005483227	0.00522053	0.003417923	0	0	0	6.67E-05	0.003223738	1.07E-05	0
200	0	2	IV-B	2	6	0.071521256	0	0.556405956	0	7.17E-05	0.033106699	0.20192276	0.002766961	0.031901532	0.010193732	0.0223541	0.030011311	0.000763556	6.39E-05	0.008904671	0.000692372	3.30E-06	0.008591056	5.28E-06	0.00112558	0.000189622	0	1.69E-06	0	0	0.006552205	2.32E-07	0.001058059	3.45E-05	0.001683997	0	0.000653786	0.000895764	0.000285488	0.000464826	0.000731116	8.77E-06	1.03E-06	0	0	8.04E-05	0.000906093	1.13E-05	0.00069246
201	0	2	IV-B	2	5	0.079902401	0	0.342516309	0	0.000147306	0.03325739	0.016913039	0.006769069	0.028203974	0.060691601	0.064197074	0.057130869	0.00014075	7.22E-05	0.03963744	0.000265852	3.21E-06	0.034106517	1.31E-05	0.012129429	0.189639901	0	1.05E-05	0	0	0.016860651	0	0.000166752	1.29E-05	0.000282066	0.00154745	3.78E-06	0.001178237	0.001293071	0.001727854	0.000531338	4.93E-06	0	0.000227108	0	0.00021163	0.000154446	0.000202822	0.000752984
202	0	2	IV-B	2	5	0.004112849	0	0.146382813	0	3.64E-05	0.000853756	0.00544206	0.010783747	0.062273831	0.091580577	0.033968068	0.158443534	0.390153447	1.62E-06	0.011260104	0.004822303	1.21E-06	0.015538085	1.03E-05	0.020756199	0.000621138	0	2.87E-05	0	0	0.006033609	0	0.000153816	7.77E-06	0.00013771	0	0.006496131	0.002267945	0.001736905	0.003888608	0.001467776	0.000220258	0	1.13E-05	0	0.000764009	0.000100476	0.001121317	0.000342277
203	0	2	IV-B	1	3	0.017966632	0.748597697	0	0	4.91E-05	0.001227205	0.058315921	0.002609603	0.0592224	0.013138585	0.006703742	0.002682973	0.042998541	2.65E-05	0.025946543	9.61E-06	0	0.006937982	6.74E-05	0.000542682	0.000187644	0	0	0	0	0.003551636	0	0.002291637	0	0.000148234	0	4.37E-05	0.001043401	0.000172096	0.000199537	0.000443883	8.06E-06	0	0	0	3.88E-06	9.19E-05	5.18E-05	0.000125105
204	0	2	IV-A	2	5	0.018734618	0	0.04968748	0	5.62E-05	0.244526994	0.02407175	0.009601149	0.235202574	0.053864586	0.023262144	0.078289444	0.201164504	3.05E-06	0.009459771	0.006444314	2.79E-05	0.0183941	5.23E-06	0.001592086	0.000822958	0	1.87E-06	0	0	0.000466506	0	0.000123724	5.70E-06	0.00143899	0	0.001234757	0.004851207	0.000585239	0.000368353	0.001895255	0.000162288	0	0	0	3.07E-05	7.55E-05	0.000766887	0.000270446
205	0	2	IV-B	2	5	0.094941734	0	0.429187713	0	0.000137729	0.184761591	0.103778573	0.003404854	0.08068949	0.017862779	0.018939859	0.01924542	6.55E-05	0.000192668	0.016036119	8.86E-05	2.62E-05	0.005727728	4.31E-06	0.000549367	0.000508289	0	1.33E-05	0	0	0.004512669	0	0.006482292	5.67E-05	0.002229131	0	1.12E-05	0.002265303	0.000281567	9.65E-05	0.001176943	0	0	0	0	2.40E-05	3.33E-05	0.000124966	0.000387683
206	0	2	IV-B	2	6	0.214563272	0	0.389447038	0	0.001003387	0.094214775	0.258866995	0.001474988	0.018568928	0.004225252	0.00351021	0.003023287	0.000134819	6.48E-05	0.000889791	0.000121016	0.00044813	0.001988997	0	1.94E-05	9.04E-05	0.00054242	0	2.60E-05	0.000476323	0.000804603	3.37E-05	6.55E-05	5.96E-05	0.000484117	0	0	0.000394733	5.10E-05	9.91E-05	0.000118926	0	0	0	0	0	0	8.69E-05	0.00017384
207	0	2	IV-A	1	3	0.01883327	0.483467324	0	0	3.19E-05	0.340134095	0.023977704	0.002893323	0.003314827	0.013760858	0.000812953	0.001021021	0.030056951	0	0.022149194	0.022484646	8.34E-05	0.013129969	4.45E-05	0.000286505	0.000159681	0	2.11E-05	0	0	0.010465785	0	0.003387306	0	0.000893186	0	0	8.78E-05	4.19E-05	0.001397169	0.000790332	0.000295685	0	0	0	3.17E-05	1.05E-05	0.000600445	0.000636405
208	0	2	IV-A	1	3	0.017108751	0.265043573	0	0	5.69E-05	0.47296887	0.095370408	0.000674485	0.004321403	0.005353848	0.000582358	0.000174262	0.071901594	4.66E-05	0.006105977	0.010977126	2.46E-05	0.018692008	1.22E-05	0.000161453	3.65E-05	0	2.37E-05	0	0	0.018480352	0	0.000487781	1.67E-05	0.000761364	0	0	6.57E-06	1.82E-05	0.001032527	0.000493468	0.000135245	0	0	0	3.17E-05	4.50E-06	0.000678233	0.001305426
209	0	2	IV-B	1	3	0.001789234	0.75678095	0	0	0.001456346	0.002623946	0.022688125	0.006251445	0.000667847	0.003577765	0.000818312	0.000265443	0.009388848	0.000213749	0.00194825	0.000204696	0.159113756	0.00012809	0.011815915	0.007410983	0.000297539	0	2.74E-05	0	0	4.54E-05	0	0	0.000160311	0.000184216	0	0.002625667	0	0	0.000118393	0	3.24E-05	0	0	0	0	2.19E-05	0	0
210	0	2	IV-B	0	4	0.004942726	0	0	0.756724613	0.001487635	0.006234486	0.04660867	0.026853423	0.002434634	0.019328481	0.002735492	0.001094389	0.022760828	0.000243406	4.62E-05	0.001188863	0.05908145	0.0008129	0.000166847	0.005381913	0.000530458	0	0	0	0	0.000673182	0	2.59E-05	0	0.000981726	0	0.029836456	0	0	0.001301589	0	0.000605641	0	0	0	0	0	0	0
211	0	2	III-A	0	1	0.874577095	0	0	0.05914671	0.001553006	0.010977923	0.004002786	0.002377042	0.004517353	0.003598732	0.002610564	0.002747066	0.000854347	0.001851205	0.00139811	0	0	0.000500501	0.008870429	0.000650696	0.00035984	0	0.000288382	0	0	0	0.001227938	0.00011337	0.000176025	0	0	0	0	0	0	0	0	0.00045517	0	0	0	0	0.000143851	0
212	0	2	III-A	0	1	0.956808242	0	0	0.024178947	0.001977749	0.003502817	0.001363023	0.000237988	0.000388676	0.000195793	0.000304657	0.000116357	0.000143161	0.004920215	0.000154297	6.55E-05	0.000485397	0.000783149	0	0.000104626	1.46E-05	0.000372193	3.09E-05	0	0.000618094	1.50E-05	0	5.69E-06	0	6.13E-05	0	0	1.57E-05	1.19E-05	0	0	0	2.99E-05	0	0	0	0	0	0.000124335
213	0	2	IV-B	1	3	0.018271476	0.748465587	0	0	0.000227314	0.001171043	0.108306617	0.000543954	0.0005782	0.01084961	0.001167688	0.035193344	2.66E-05	8.49E-05	0.021229548	2.05E-05	3.11E-05	0.017655107	7.32E-06	0.000149365	5.91E-05	3.20E-05	2.45E-06	1.18E-06	3.29E-05	0.021009002	0.000643263	0.005486763	5.90E-06	0.004522937	2.86E-05	9.91E-06	0.000120716	0.000190261	6.96E-06	0.000192986	0	7.50E-06	0	0	0.000305821	6.75E-05	1.21E-05	0.000718098
214	0	2	IV-B	1	4	0.177406316	0.158943274	0	0	0.001300789	0.002459858	0.010270846	0.403174017	0.004561865	0.096334534	0.080031489	0.004932989	5.69E-06	0.000431391	0.006290283	0.004472576	0	0.000804048	0.000137638	0.012887668	0.006821815	0	0	0	0	0.000166675	0.000128427	0.001740814	0.000134904	0.003282374	0	2.45E-05	0.001621408	0.001166769	0.007328934	0.002552276	0.000100239	0	0	0	0.000225857	3.52E-05	1.11E-05	0.000574009
215	0	2	III-A	0	1	0.925426458	0	0	0.025869113	0.009903309	0.008281911	0.003484735	0.007017044	0.003297525	0.000897869	0.000583045	0.000924252	0	0.000561446	0.001147014	0	0.003291576	0.000596545	0.000162844	0.000609646	4.79E-05	0.002774533	0.000263901	0	0.002122804	7.54E-05	0	0.000374063	0	0.000247956	0	0	0	0.000827739	0.000390825	0	0	0	0	0	0	0	0	0
216	0	2	V	0	2	0.549731131	0	0	0.043863854	0.013128144	0.007350437	0.004761808	0.002011548	0.001271309	0.000757322	0.001825628	0.000629357	0.000516735	0.359518444	0.00099789	0	0.000160424	0.003188935	0.001606462	0.001008695	0.000407384	0	0	0	0	0.000810681	0	0	0	0	0	0	0	0	0	0	0	0	0	0	0	0	0.000607924	0.00213434
217	0	2	IV-B	1	3	0.001382006	0.598477647	0	0	0.003312389	0.002404383	0.350709985	0.026331119	0.00071658	0.001879129	0.001064536	0.00022652	6.35E-05	4.50E-05	0.00012223	0.000118303	0.001535906	0.000342067	0.000327831	0.002828874	6.42E-05	0	4.95E-06	6.90E-05	0	2.50E-06	0	0	0	5.75E-06	0	1.23E-05	4.91E-05	0.00034303	0	0.000211883	4.28E-05	0	0	0	0.000547288	1.56E-05	0	0.000117532
218	0	2	III-B	2	2	0.593394151	0	0.219160522	0	0.000202549	0.020494391	0.006214452	0.019122188	0.001676122	0.006865538	0.007852966	0.004001642	0.096828331	0.001691411	0.002853801	0.00317811	0	0.006274754	6.59E-05	0.003971499	2.22E-05	0	1.37E-05	0	0	0.000431616	0	1.84E-05	5.22E-05	0.000788645	0	8.09E-05	9.89E-05	9.09E-05	0.000186327	0.000223383	2.02E-05	0	0	0	2.69E-05	0.001000174	0.000413581	0.00036309
219	0	2	IV-B	2	5	0.175856242	0	0.209262936	0	0.000199063	0.134386317	0.022425554	0.196467827	0.016525411	0.036878714	0.094661571	0.003900253	0.056754046	0.000368555	0.004727616	0.001628198	5.04E-05	0.00766037	3.83E-06	0.010788193	0.000520259	0	0	0	0	0.000108557	4.03E-06	0.000137269	0.000389575	0.003972737	0	0.001736308	0.001040664	0.00078885	0.000628105	0.001582803	0.000102177	0	0.000449842	0	0.000178887	0.000308831	0.00018656	0.000280789
220	0	2	III-A	0	1	1	0	0	0	0	0	0	0	0	0	0	0	0	0	0	0	0	0	0	0	0	0	0	0	0	0	0	0	0	0	0	0	0	0	0	0	0	0	0	0	0	0	0	0
221	0	2	IV-B	2	6	0.007640093	0	0.58760031	0	4.60E-06	0.284681274	0.007995373	0.001113543	0.040031827	0.007628906	0.006389381	0.005693357	0.000245855	0	0.03309444	3.14E-05	0	0.000986141	0	0.000106271	0.000259273	0	0	0	0	7.07E-05	0	0.006153091	6.87E-06	0.000445039	0	0	0.000955364	3.76E-05	8.00E-06	0.000129245	0	0	0	0	4.18E-06	0	4.28E-05	0.001061077
222	0	2	IV-B	2	4	0.009062747	0	0.143597722	0	0.000143673	0.001918815	0.094441598	0.42104395	0.00280556	0.058530859	0.015237479	0.004322819	0.014071875	4.99E-06	0.011485852	0.11201664	0.000194245	0.002171397	2.39E-05	0.005914409	0.024230886	0	0.002143416	0	0	0.000181945	0	6.76E-05	0.000116756	0.000794043	0	0.000241584	0.000495067	0.001412138	0.006125144	0.002499967	0.002149293	0	0	0	0.000872354	0.001330876	0.00011636	0.000517593
223	0	2	IV-B	2	4	0.010176571	0	0.13096812	0	3.13E-05	0.007061929	0.153369241	0.228480401	0.007340224	0.186687813	0.0115202	0.027635428	0.002260405	0	0.003678203	0.127927091	0	0.030387841	9.87E-05	0.023846246	0.001595939	0	0	0	0	0.002910449	0	8.57E-05	6.35E-06	0.002620702	0	0.000436688	0.001089754	0.004049572	0.002822581	0.002617301	0.002658636	0	0	0	0.010680713	0.002944	0	0.000464956
224	0	2	III-A	0	1	0.990435971	0	0	0.001796991	0.000577377	0.00215035	0.000697559	0.000107583	0.000124432	0.000117797	6.21E-05	5.77E-05	0.000473705	0.000874991	0.000152034	0	9.53E-06	0.000380503	0.000279849	1.39E-05	3.02E-05	0	4.51E-05	0	0	1.48E-05	1.63E-05	0	0	1.91E-05	0	0	0	0	0	0	0	0.000102473	0	0	0	0	0	0.000375104
225	0	2	IV-B	1	3	0.012046991	0.629399134	0	0	6.76E-05	0.227363121	0.031193478	0.001843756	0.001135987	0.007747145	0.050243566	0.000691302	3.97E-05	6.52E-06	0.021570854	3.86E-05	4.04E-06	0.000562373	3.45E-06	0.000331262	0.000174922	0	2.78E-06	0	0	0	2.45E-06	0.004796399	1.21E-05	0.004401327	0	0	0.000133196	6.61E-05	2.07E-05	0.000131099	0	2.11E-05	0	0	6.40E-06	6.85E-06	0.001358256	0.000531388
226	0	2	IV-B	2	6	0.04043422	0	0.697795937	0	0.000220206	0.121835529	0.028442401	0.002597652	0.001333873	0.030313838	0.026387128	0.001474249	0.000341881	5.32E-05	0.021537172	3.95E-05	2.35E-05	0.004441366	5.31E-05	0.000321764	0.000149364	0	2.98E-05	0	0	0.005413707	0	0.006601414	1.77E-05	0.003539662	0	0	0.000157437	0.000407878	7.64E-05	0.000735983	0	0	0	0	8.65E-05	0.000343674	0.00011485	0.000458958
227	0	2	IV-B	2	6	0.180808316	0	0.51821095	0	0.000247951	0.084859136	0.015466039	0.004921229	0.00076446	0.017659733	0.128620877	0.00117991	0.000865563	0.000421669	0.017254768	3.15E-05	1.50E-05	0.005911829	1.37E-05	0.00051385	0.000104686	0	4.33E-06	0	0	0.005792475	0	0.005750775	2.26E-05	0.002443753	0	0	0.000163551	0.000266507	3.01E-05	0.001377763	0	0	0	0	8.90E-05	0.000100619	5.79E-05	0.000520549
228	0	2	III-B	0	2	0.611928976	0	0	0.13869753	0.00024736	0.031387802	0.019370256	0.015755191	0.086444041	0.013328199	0.003505532	0.002242561	0.010615003	0.001542646	0.02563347	0.000307146	0	0.004576458	0.001585299	0	0.00011427	0	0	0	0	0.002469672	0	0.011343515	0	0.000343788	0	0	0.002422791	0	0	0.00086463	0	7.21E-05	0	0	0	0.010776463	0	0.000106506
229	0	2	IV-B	2	6	0.052660738	0	0.618463827	0	5.41E-05	0.1539233	0.03379806	0.002219617	0.071060261	0.014661987	0.004303341	0.002275417	0.001282414	0.000145492	0.006405286	1.71E-06	4.30E-05	0.012156239	0.000130385	0.000165173	0.000337395	0	8.27E-07	0	0	0.010413233	2.83E-06	0.002708362	3.69E-05	0.000646147	0	0	0.001289385	2.60E-05	0.001163516	0.000776417	0	0	0	0	0.00074038	0.000337223	4.60E-05	0.001729493
230	0	2	III-A	0	1	0.76779802	0	0	0.086564589	0.000233696	0.072601166	0.006888018	0.008951019	0.014253586	0.007415898	0.003828144	0.007647059	0.002142297	0.001257597	0.002095004	0.003081294	0	0.002759104	4.47E-05	0.001502989	0.001586229	0	0.000560186	0	0	0.000832549	0	0.000289857	0	0.00036701	0	0.001912764	0.000336609	0.000112763	0.000707241	0.000272767	0	0	0	0	0.000121101	0.000189239	0.000125553	0.00042858
231	0	2	IV-B	2	6	0.004926162	0	0.649706719	0	0.000257459	0.002404612	0.039288808	0.004340474	0.001373739	0.059297172	0.074521173	0.004450069	0.000155359	7.35E-05	0.003385774	0.046533691	5.01E-06	0.024039657	1.11E-05	0.005577598	0.000311232	0	4.93E-06	0	0	0.028147963	0	0.000979813	1.11E-05	0.001918147	0	1.50E-06	0.002995244	0.000491437	0.000316712	0.000810303	0.000711448	0	5.16E-05	0	0.000653808	0.010049049	0.015180896	0.001559245
232	0	2	IV-B	2	4	0.02667843	0	0.188525109	0	6.35E-05	0.000837845	0.046549313	0.557561875	0.034128149	0.018917701	0.023539076	0.014201221	3.63E-05	2.66E-05	0.005017829	1.42E-05	0	0.00409249	0.000652535	0.008978473	0.033915503	0	2.45E-05	0	0	0.000781852	0	2.91E-05	0.000191713	0.002088682	0	0	0.000919022	0.001261267	0.006318671	0.003619467	4.39E-05	4.40E-05	0	0	0.000604893	0.010725848	4.93E-06	0.000152952
233	0	2	IV-B	2	6	0.017512109	0	0.631758827	0	4.24E-05	0.001130789	0.078668549	0.086061804	0.034595214	0.016653806	0.009155405	0.023555541	2.20E-05	3.54E-06	0.011854459	4.38E-05	3.48E-06	0.001949928	5.32E-05	0.005501207	0.066811991	0	2.85E-05	0	0	0.001604311	1.29E-06	4.97E-05	3.06E-05	0.002585957	0	0	0.000867239	0.000353706	0.002216799	0.001583475	1.67E-05	0	0	5.27E-06	4.92E-05	9.91E-05	0	0.00012944
234	0	0	I-B	0	7	0.005997008	0	0	0.021479436	0.481393648	0.004541052	0.000853697	0.001607865	0.000473896	0.002440001	0.001098441	0.00020023	0.000575968	0	0.001033769	0.000634954	0.000586773	0.001231793	0.00131083	9.21E-05	0	0	0.159616282	0.017779593	0	0.00014282	0.001717568	0	0.15998259	0	0	0	3.47E-05	0.000141461	0	7.91E-05	0	0.001311974	0	0.10440338	0	0	0	0
235	0	0	III-A	0	1	0.898013675	0	0	0.037819279	0.004354485	0.014563213	0.005865054	0.00260107	0	0.001249917	0.002812098	0.006003593	0	0.000408139	0.001852156	0.000131683	0.005947862	0.00081865	0.002045213	0.000138863	0.000407239	0.004003379	0	0.002260218	0.003110615	0.00099589	0	0.000621509	0	0.000179236	0	0	0	9.90E-05	0	0	0	0	0	0	0	0	0.000108022	0.000205493
236	0	0	IV-A	1	3	0.12224503	0.535389444	0	0	0.000289312	0.309803407	0.003660319	0.000400161	0.00034824	4.16E-05	0.000669331	8.52E-05	5.81E-05	5.38E-05	0.015507362	0	0.000174295	0.001268585	9.30E-06	1.22E-05	1.34E-05	8.31E-05	0	0	5.42E-05	4.79E-05	0	0.00718369	1.06E-05	4.58E-05	4.00E-06	0	9.32E-06	4.09E-06	1.67E-05	0	0	0	0	0	2.25E-05	0	0	0.00021191
237	0	0	III-A	0	1	0.868000599	0	0	0.060646103	0.006024562	0.021622264	0.009019919	0.00900247	0.003561148	0.002391886	0.001543945	0.002095888	0.002643184	0	0.000502141	0.002741706	0	0.002292181	0	0	0.00042245	0	0.001176036	0	0	0.001439276	0	0	0	0	0	0	0	0.000643001	0.001780975	0	0.000252093	0	0	0	0	0	0	0
238	0	0	III-A	0	1	0.971727467	0	0	0.006653169	0.000794184	0.011490205	0.001220866	0.000181874	0.000321012	9.74E-05	0.000140357	0	0	0.000565163	0	0.000186754	0	0.0004601	0.000582916	0.000795895	0	0	3.30E-05	0	0	0	0	7.62E-05	0	0	0	0	0	0.000133927	0	0	0.000485653	0	0	0	0	0	0	0.000610944
239	0	0	IV-B	1	3	0.004436476	0.821033408	0	0	2.96E-05	0.107878579	0.013344542	0.000975543	0.001068323	0.005470179	0.0174595	0.000286932	0.00174771	2.26E-05	0.008578773	5.62E-05	3.44E-05	0.003640223	0	0.000174436	2.94E-05	0	4.09E-06	0	0	0.004527421	0	0.002022603	0	0.002398296	7.12E-06	0	0.000105186	8.95E-05	0	0.000124431	5.51E-06	0	0.001309133	0	2.21E-05	1.15E-05	0	0.000119173
240	0	0	IV-B	2	6	0.238297127	0	0.453547445	0	0.000175268	0.147434709	0.020928276	0.00122063	0.027747664	0.006564227	0.001751985	0.000615535	0.000182199	0.000705049	0.064620969	4.19E-05	5.47E-05	0.000802145	0.004133972	0.000205153	6.03E-05	0	2.39E-05	0	0	0.000515098	0.000117823	0.020128257	5.75E-05	0.001201682	0	0	0.000649101	0.000344084	0.000141901	0.000268185	0	0.001072268	0	0	5.79E-05	1.74E-05	0	0.000253444
241	0	0	IV-B	2	5	0.011543794	0	0.306885695	0	3.76E-05	0.079765222	0.066571278	0.006217912	0.008201932	0.071833623	0.063121933	0.275223194	0.002051518	0.000107342	0.022451797	0.02830118	1.54E-06	0.011816541	9.09E-06	0.005416361	0.000131367	0	2.15E-06	0	0	0.009877513	0	0.006973452	3.63E-05	0.004937796	2.43E-06	0	0.005447511	0.001635172	4.01E-05	0.000754681	0.000357102	0	0	0	2.06E-05	7.76E-05	0.001417646	0.000430133
242	0	0	III-A	0	1	0.947404874	0	0	0.014988467	0.000884893	0.003682469	0.001242653	0.000159892	0.000251242	0.000350028	0.000252444	0.000108988	9.10E-05	0.00351248	8.56E-05	0	0.023680727	0.000472687	0.000480739	2.84E-05	0	0	5.94E-05	0	0	0.000136354	0.000106159	3.02E-05	0	0	0	0	0	0	9.48E-05	0	0	0	0	0	0	0	0	0.000574317
243	0	1	III-A	0	1	0.964566594	0	0	0.011888422	0.001009359	0.00696315	0.002712426	0.001289765	0.000898567	0.000452967	0.00041848	0.000246545	0	0.000437334	9.16E-05	0	1.05E-05	0.000846631	3.13E-05	0.000112513	4.03E-05	0	0.0049929	0	0	0.000174248	0.00056676	4.07E-05	8.15E-05	0	0	0	7.55E-05	1.72E-05	0	1.75E-05	0	0	0	0	0	0	0	0.000810406
244	0	1	IV-B	2	5	0.068635913	0	0.161909033	0	8.50E-05	0.036814148	0.044272102	0.017299364	0.404219217	0.087558803	0.035186774	0.029109807	0.003244261	0.000152896	0.046341822	0.001402341	0	0.02102011	4.40E-05	0.00249929	0.001797718	0	2.41E-06	0	0	0.00378123	2.38E-06	0.003968416	7.90E-06	0.000801015	7.14E-05	0	0.006650122	0.000697265	8.14E-05	0.004975937	4.03E-06	2.62E-06	0	0	0.000160618	7.45E-05	0.000490154	0.000238386
245	0	1	III-A	0	1	0.881706481	0	0	0.013260403	0.000678512	0.006647408	0.002760176	0.002355336	0.006155297	0.001856769	0.000396174	0.000377037	0.000119035	0.079169049	0.001296789	0	0	0.000588565	5.19E-05	9.61E-05	0.000631297	0	0.000214804	0	0	0	0	0	0	0.000335154	0	0	0	0	0	0	0	0	0	0	0	0	0	0
246	0	1	III-B	0	2	0.604049167	0	0	0.135078567	0.068535313	0.004043913	0.001458464	0.074833722	0.000659749	0.000403293	0.000989065	0.000491516	0.000101341	0.10120437	0.000258055	0	0	0.000403672	0	0.000831177	0	0	0	0.000498292	0	5.23E-05	0	0	0	0	0	0	0.0001694	0.001011464	0	0.001833847	0	0	0	0	0	0	0	0.001030131
247	0	1	IV-B	2	5	0.020271707	0	0.283627852	0	0.000107295	0.144248653	0.195874129	0.005684275	0.096496734	0.02175688	0.045361427	0.010801646	0.076608471	0.00010023	0.007698026	0.000243069	2.00E-05	0.04558593	3.04E-05	0.00116191	0.00010786	0	0	0	0	0.011999414	0	0.002080996	0.000101853	0.008193523	0	0	0.002409994	0.000468103	0.00153181	0.00163018	2.06E-05	1.20E-05	0	0	0.000331515	0.003856363	0.00158835	0.000348271
248	0	2	IV-B	1	3	0.001657345	0.94615236	0	0	0.000256626	0.001710526	0.013277385	0.000578688	0.000137162	0.000275519	0.000140277	0.000544202	3.49E-05	0	3.19E-05	9.22E-05	0.027734161	0.000192239	0.004675916	0	2.40E-05	0	0.000426559	0.000174334	0	8.20E-05	0	0	8.44E-05	0	0	7.97E-05	0	0	0	1.66E-05	0	8.14E-05	0	0	4.66E-05	0	0	0.000199865
249	0	2	IV-B	1	3	0.001320576	0.946118075	0	0	0.000605689	0.002463113	0.01278341	0.000865487	0.000421034	0.00074625	0.00085307	0.001801727	9.18E-05	0.000170248	0.000162421	0.00025417	0.029903306	0.000177207	8.70E-05	7.51E-05	0	0	1.66E-05	0.000351773	0	5.85E-05	0	2.30E-05	0	0	0	0	0	8.41E-05	0	9.47E-05	0	0	0	2.18E-05	0	0	5.19E-05	0
250	2	0	I-A	0	7	0.00555174	0	0	0.016934885	0.95529473	0.003753095	0.002462747	0.001617792	0.000719509	0.000364456	0.000443405	0.002004499	8.68E-05	0	0	0.001954019	0	0.000194328	0	0.00025152	0	0	0.004574403	0.000515587	0	0.000526635	0	0	0	0.000243804	0	0	0	0.000952808	0.00018969	0	0	0	0	0	0	0	0	0
251	2	0	III-A	0	1	0.978705971	0	0	0.010295798	0.00101917	0.002330438	0.001450058	0.000362534	0.000601534	0.000482139	6.10E-05	0	0.000187018	0.002660993	0.000112829	0	0	8.56E-05	0	0	0	0	0	0	0	0	0	0	0	0	0	0	0	0	0	0	0	5.03E-05	0	0	0	0	0	0.000855657
252	2	0	III-A	0	1	0.801683914	0	0	0.182736538	0.003339018	0.003805707	0.000604219	0.001276675	0.000198067	0.000263778	7.17E-05	0	0.000182957	0.00168067	0.000350108	0	0	0.000482489	0	0	0	0	0	0	0	0	0	7.23E-05	0	0.000101529	0	0	0	0	0	0	0	0	0	0	0	0	0	0
253	2	0	III-A	0	1	0.969097684	0	0	0.012379169	0.001492201	0.004652386	0.000622213	0.000111623	0.000409963	0.000191163	2.71E-05	3.31E-05	0.000152192	0.002375879	5.04E-05	0.000756633	0.000266754	6.32E-05	0.000120225	2.06E-05	1.32E-05	0.00046532	0	0	0.00030598	1.59E-05	0	0	0	0	1.65E-05	0	6.88E-06	0	0	0	0.000103111	0	0	0	0	0	0	0.000473045
254	2	0	IV-B	0	2	0.261677786	0	0	0.442525853	0.003840817	0.014052489	0.009237378	0.104353665	0.002663381	0.007726755	0.005695163	0.008727466	0	0.101838124	0.002968575	0.01440295	0	0.001472813	0	0.003165574	0.00541476	0	0	0	0	0	0.000183798	0	0	0.001152456	0	0	0	0	0	0	0	0	0	0	0	0	0	0
255	2	0	IV-B	2	6	0.027145396	0	0.730090269	0	8.90E-06	0.002560468	0.180564403	0.000529495	0.003748017	0.003235465	0.018138245	0.000865436	2.16E-05	6.83E-05	0.008675857	0	0	0.00130239	2.88E-05	0.000619317	0.010487928	0	0	0	0	0.001224827	0	0.005742282	8.33E-06	0.002204805	0	1.22E-05	0.000101925	3.94E-05	0.00025803	0.000264853	0	0	0	0	2.46E-05	1.16E-05	0	5.96E-05
256	2	0	I-B	0	7	0.017878132	0	0	0.013159554	0.773615421	0.000205282	0.001208489	0.046193959	0.000544014	0.005802035	0.007371564	0.001196185	0.000427608	0.000850864	0.000417744	0.000261076	0.000317	0.000193141	0.125938091	0.001200529	0.000656728	0	0	0.000120445	0	0	0	1.09E-05	0	0.00014403	0	0	0.000108124	0	0.000703332	0.000125282	0	0.000138786	0	0	0	1.07E-05	0	6.23E-05
257	2	0	I-B	0	7	0.431894231	0	0	0.003794102	0.557048227	0.002025511	0.000451476	0.000484303	1.98E-05	9.76E-05	0	0.000170642	0	0.001571384	8.03E-05	0	0	0.000192238	1.16E-05	5.78E-05	2.14E-05	0	1.88E-05	0.000592534	0	0	1.45E-05	0	0	0	0	0	3.17E-05	2.62E-05	0	0	0	0.000132702	0	0	0	0	0	0.000235557
258	2	0	IV-B	2	6	0.00334193	0	0.511868305	0	0.151242417	0.002260865	0.004210662	0.002520599	0.000541054	0.000624334	0.000705212	0.000930343	1.38E-05	0.000137201	0.000140935	6.02E-05	0.000895976	0.000706135	0.000188751	0.000192677	0.000200338	0	0.000150149	0.103806768	1.20E-05	0.000158941	6.79E-05	4.94E-05	0.186883605	8.12E-05	0	0	0	0	0	0	0	0.000251535	0.026378416	0	0	3.38E-05	0	0.000166016
259	1	0	IV-B	2	6	0.018341753	0	0.828597293	0	0.000175786	0.002812833	0.0488208	0.001040904	0.002535263	0.030203569	0.000575234	0.000323969	7.59E-06	0.000152154	0.005877069	0	0	0.022088351	3.53E-05	0.000316558	6.62E-05	0	0	0	0	0.023979405	0	0.002767847	6.71E-06	0.008827007	0	3.32E-05	0.000242582	9.75E-05	8.23E-06	2.87E-05	0	0	0	0	3.92E-06	1.84E-05	0	0.000813066
260	1	0	III-A	0	1	0.928401878	0	0	0.011460247	0.001920379	0.014154948	0.003044531	0.001647175	0.008104798	0.002828806	0.000910697	0.001572051	0.002929935	0.012210599	0.001628527	5.32E-05	0	0.000842086	0.002724544	0.000407941	0.000917221	0	0.000245971	0.000730432	0	9.83E-05	0	8.23E-05	0	0	0	0	0.000328579	0	0	0	0	0	0	0	0	8.30E-05	0	0
261	1	0	III-A	0	1	0.772551999	0	0	0.017370543	0.006483525	0.007098932	0.003786927	0.045810437	0.0027479	0.004251912	0.001738689	0.001310211	0	0	0.000102344	0	0.002251447	0.000461662	0.000940052	0.000243961	7.72E-05	0.005313341	0.000202711	0	0.00366343	0	0.035736104	0.000599446	0	0	0	0	0.00022805	0.000451196	0	0.00017268	0.000965605	0.050642232	0	0.000425214	0	0	0	0
262	1	0	I-A	0	7	0.001772289	0	0	0.010768684	0.969474867	0.001708615	0.001817058	0.004632784	0.001921925	0.000585305	0.000316487	0.001612316	0.000341787	0	9.81E-05	6.37E-05	0.00037809	0.000541349	0.000362388	4.32E-05	0	0	0.00165475	0.000409081	0	0.000113427	0	0.000105737	0	0	0	0	0.000157718	0	0	0	0	9.07E-05	0	0	0	0	0	0
263	1	0	IV-B	0	4	0.06612131	0	0	0.338866087	0.003311074	0	0.034620796	0.036883969	0	0.012667863	0.003013449	0.008127181	0.025301242	0	0.002741791	0.010536309	0	0	0	0.005630089	0	0	0	0.389285383	0	0	0	0	0	0	0.037574318	0	0.013471081	0	0	0	0	0	0	0	0	0	0	0
264	1	0	III-B	2	2	0.580894299	0	0.348841023	0	0.000867643	0.019626541	0.01549571	0.001812856	0.00926219	0.002555287	0.004589029	0.002116425	0.004360565	0.000420114	0.000943799	0.000110069	0	0.002003885	0	0.000108948	3.05E-05	0	0.000180315	0	0	0.000857026	0	0	0.000129035	0.000252358	0	0	0	0.00010562	0	7.65E-05	0	0	0	0	3.55E-05	8.55E-05	0.000142731	0.000396537
265	1	0	V	0	2	0.476635652	0	0	0.020112549	0.002768107	0.003709229	0.003014033	0.003516372	0.002125038	0.000681162	0.000133191	0.002684856	0.000248604	0.406082461	0.000679434	0.000288108	0	0.000666742	0.002324645	0	0	0	0.000658274	0.067134682	0	4.37E-05	0	4.45E-05	8.90E-05	0	0	0	0	0	0	0	0	0.000598046	0	0	0	0	0	0
266	1	0	I-A	0	7	0.00214096	0	0	0.00354549	0.948131832	0.001875202	0.000494428	0.002840423	0.001392158	0.001752343	0.000524953	0.000340838	0.000498643	0.000123711	4.07E-05	0	0	0.000275937	0	0.000409589	0.000313766	0	0	0.004184528	0	0	0.003575251	0	0.0032647	0	0	0	0	0	0	0	0	0	0	0	0	0	0	0
267	1	0	III-B	2	2	0.53158012	0	0.437527976	0	0.000466278	0.002778163	0.019629679	0.000422662	0.000849546	0.000423587	0.000455124	0.000266583	2.80E-05	0.001283838	0.000454994	0	0	0.00065217	0	8.05E-05	0.000775761	0	2.38E-06	0	0	0.000333376	0	7.16E-05	3.27E-05	1.77E-05	0	1.88E-05	6.46E-05	8.79E-06	1.45E-05	0	1.78E-05	1.84E-05	0	0	2.38E-05	0.000155704	0	0.000462762
268	1	0	IV-B	0	2	0.327026574	0	0	0.441782442	0.000231802	0.009515605	0.015549635	0.190316455	0.001164399	0.000538216	0.003897387	0.001018082	0.000375015	0.001142155	0.000516903	0.000162926	0	0.000347759	0	0.002368968	0.00025933	0	0.000304628	0	0	0.000222089	0	0	0.000245395	0.000992384	0	0	0.000270435	0	0	0	0	0	0	0	0	0.000137083	0.000105448	0
269	2	1	IV-B	2	6	0.433494473	0	0.536979549	0	0.0002279	0.005644027	0.001057047	0.000440112	0.000165803	0.000283723	0.000339026	0.000930949	2.86E-05	0.000596261	8.39E-05	5.69E-05	0.000707823	0.000315576	0.017053039	7.50E-05	0.000310792	0	3.63E-05	0	0	3.95E-05	0	3.24E-05	0	5.64E-05	0	0.000105445	0	2.14E-05	0	0	0	2.50E-05	0	0	0	0	0	0.000115526
270	1	1	IV-A	2	5	0.120227082	0	0.179708055	0	0.000283336	0.182661105	0.022190427	0.012023176	0.22162891	0.052102916	0.041313406	0.011583828	0.000291752	0.000258331	0.007954892	2.84E-05	0	0.045976129	0	0.003580369	0.000303879	0	0	0	0	0.022763915	0	0.003909887	9.60E-06	0.007183829	0	0	0.00388441	0.000237368	0.000387471	0.001162652	0.000127218	0	0	0	0	0.001133839	6.90E-06	0.001262897
271	1	1	IV-B	2	5	0.016239864	0	0.159987006	0	0.000165605	0.031242991	0.007168865	0.01603197	0.427370398	0.099894301	0.031484219	0.010671615	0.001358555	0.000122337	0.009949506	0.005145133	6.18E-05	0.065031662	0.004273914	0.028111541	0.016108591	4.42E-05	1.02E-05	0	4.25E-05	0.02783429	0	0.003033022	0.000109345	0.00056528	0	3.95E-06	0.007062731	0.002107942	0.000329331	0.002187181	0.000236408	1.49E-05	0	0	5.37E-05	6.24E-05	0.000695982	0.001513619
272	1	1	III-A	0	1	0.892943522	0	0	0.092038074	0.001540335	0.004824994	0.000732509	0.000198516	0	0.000194655	5.22E-05	6.17E-05	0	0.00307838	1.37E-05	9.50E-05	0.000601048	0.000420315	0	9.42E-05	0	0.000514741	0	0	0.000519327	0	0	0	7.60E-05	0	0	0	0	0	0	0	0	0.000274381	0	0	0	0	0	0.000258129
273	1	1	III-A	0	1	0.943945288	0	0	0.027232486	0.000965731	0.004325055	0.0033429	0.000572768	0.000705913	0.002204167	0.002484215	0.005455101	0.000133557	0.00404243	0.000438934	0.000461705	0.000191345	0.000704422	0	0.000149624	0.000116826	0	0	0	0	0.000275696	0	8.69E-05	0	9.00E-05	0	0.000228735	0.000125949	0	0.000122839	0	0	0.000136301	0	0	0	0	0	0
274	1	1	IV-B	2	6	0.372818375	0	0.496611323	0	0.000302972	0.003389195	0.044617983	0.000330587	0.006944123	0.001517942	0.003283846	0.00026763	0.013337923	0.000183529	0.013333261	0	0	0.013896721	0.000377468	3.09E-05	5.40E-05	0	9.57E-06	0	0	0.018187479	6.65E-06	0.003377522	4.05E-05	0.00063671	0	1.17E-05	0.000182485	2.13E-05	0.000342907	8.78E-05	0	0	0	0	2.30E-05	0.000169059	4.13E-06	0.000643281
275	1	1	IV-B	2	6	0.293620387	0	0.495557963	0	0.000190184	0.002771053	0.020876122	0.001356555	0.058173541	0.01106605	0.005548712	0.001045287	0.00256307	9.32E-05	0.073033277	1.70E-05	0	0.004862409	0	0.00023056	6.91E-05	0	2.00E-05	0	0	0.002190157	0	0.018792509	1.49E-05	0.000736407	0	0	0.001190541	1.48E-05	0.00025881	0.000506874	0	0	0	0	2.15E-05	7.47E-05	3.83E-05	0.000269069
276	1	1	III-A	0	1	0.950204068	0	0	0.013335081	0.002915526	0.006475628	0.004199683	0.003290975	0.001391853	0.002047248	0.006051528	0	0	0.00039095	0	0	0	0.000565311	0.002871414	0.000916635	0	0	0.000840645	0	0	0	0	0.000308743	0	0	0	0	0	0	0	0	0	0	0	0	0	0	0.000787594	0
277	1	1	III-B	0	2	0.624172851	0	0	0.172212322	0.00561297	0.031224011	0.006309604	0.023800032	0.023481533	0.024058821	0.02297691	0.002377055	0.004507519	0.000170809	0.004153315	0.001904665	0	0.011181214	0.001690586	0.003755312	0.004430468	0	0	0	0	0.00131286	0.009495437	0	0	0	0	0	0	0	0	0	0	0	0	0	0	0	0	0
278	2	2	III-B	2	2	0.581007862	0	0.3844494	0	0.0006248	0.006166834	0.000946361	0.001530376	6.73E-05	0.000123866	8.69E-05	0.000198833	9.71E-05	0.000797721	0.016002533	0	0	0.000363144	0.000501575	0.000227502	4.31E-05	0	0.000298083	0	0	0	0	0.00270631	0	0	0	0	0	2.35E-05	0	0	0	8.52E-05	0	0.000509811	0	0	0	0.000232557
279	2	2	IV-B	2	6	0.108378867	0	0.831926419	0	0.000183665	0.003819762	0.032221538	0.005519016	0.000262672	0.001109956	0.000395564	0.000251579	0.00030085	9.50E-05	0.009672826	0.000138898	0	0.000273648	0.000465925	8.58E-06	0	0	0	0	0	7.52E-05	0	0.001897605	0	5.09E-05	0	0	0	0.000112571	0.000437779	0	0	0.000195374	4.71E-05	0	0	0	9.72E-05	0
280	2	2	IV-B	1	3	0.00285368	0.721436915	0	0	6.77E-05	0.072056911	0.035389848	0.002709007	0.042285146	0.010706727	0.010179116	0.056209608	2.38E-05	1.52E-05	0.015473885	5.95E-05	0	0.01184261	6.12E-07	0.000378546	0.000129799	0	0	0	0	0.00570856	0	0.002077851	1.64E-05	0.002521279	0	7.95E-06	0.001229582	6.69E-05	6.55E-05	0.000784176	9.09E-06	0	0	0	3.46E-05	0.000277889	0.000184572	0.000244691
281	2	2	IV-B	1	3	0.005820653	0.593494308	0	0	8.05E-05	0.194400657	0.015000854	0.009555521	0.076840033	0.016139129	0.012497436	0.043049487	4.03E-05	0	0.009021882	6.42E-05	1.43E-05	0.005142345	1.11E-05	0.00055689	0.000127468	0	0	0	0	0.004090938	0	0.00104755	8.63E-06	0.002974319	0	0	0.002015329	0.000100604	8.97E-06	0.000902868	5.05E-06	0	0	0	0	0.000302128	0.000390451	0.000347254
282	2	2	III-A	0	1	0.954391723	0	0	0.016772862	0.001962798	0.008963339	0.001692174	0.000546123	0.001470313	0.000206563	0.001146938	0.000333939	0.000214845	0.002650943	0.000650273	0	0	0.001932731	6.71E-05	0.000504802	0	0	0.000244401	0	0	0.000111322	5.09E-05	0	0	0	0	0	0	0	0	0	0	0.003085208	0	0	0	0	0	0
283	2	2	III-B	0	2	0.463503435	0	0	0.467464249	0.000463993	0.006760933	0.012087675	0.008059752	0.000207656	0.00141007	0.001131205	0	0.000880551	0.001951819	0.000115374	3.58E-05	0.03200573	0.000534414	0.000296668	0.000514496	0.000526381	0	9.02E-05	0	0	0	0	0	0.000202151	3.72E-05	0	0	0	0.000175634	0	0	0	0	0	0	0	0	0	0
284	2	2	III-B	0	2	0.496079157	0	0	0.197490299	0.000987674	0.004311008	0.008554539	0.013856945	0.002524964	0.073404588	0.003695952	0.001385723	0.091923496	0.000268436	0.001302591	0.07421841	2.66E-05	0.002399717	0.000178081	0.0100312	0.000379147	0	0.000103752	0.000114725	0	0.000351761	0	1.83E-05	3.55E-05	0	0	0	0.000817962	0.001606114	0.000239081	0.000556309	0.002637593	0.000111959	0	0	0.00219572	0	0.000107977	0.001223513
285	2	2	IV-B	2	6	0.036086809	0	0.602775746	0	0.000172061	0.002350637	0.135903385	0.006623387	0.002425832	0.044528993	0.004825253	0.001007819	0.007647314	4.29E-05	0.036752808	0.019471612	4.16E-05	0.065876655	0	0.010206444	0.000149922	2.00E-05	0	0	7.64E-05	0.006728442	0	0.0001552	0	0.000221666	0	0	0.000236889	0.000286686	5.70E-06	0.001391137	0.000418473	0	0	0	7.67E-05	6.97E-05	0.006800114	0.000341149
286	1	2	III-B	0	2	0.594349956	0	0	0.37183267	0.000291339	0.003763837	0.003144429	0.003073228	0.000393983	0.001401528	0.003841135	0.00292049	0.002931493	0.001444885	0.001199002	0	4.94E-05	0.001046391	0.000275122	0.000585639	0	0	0.000180927	0	0	0.000210899	0	0	0	0	0.000201492	0	0	0	0	0	0	0	0	0	0	0	0	0
287	1	2	III-B	2	2	0.612666554	0	0.366573723	0	0.00066759	0.003533187	0.003069092	0.002319557	0.000373955	0.00021146	0.000333825	0.000151961	0	0.004811875	0.000228411	0	0	0.000519868	0.000110904	6.70E-05	0.000490553	0	0	0	0	2.46E-05	0	0	0	4.35E-05	0	0	0	0	5.12E-05	0	0	0.000171748	0	0	0	0	0.000178048	0.001311068
[truncated: 158 more columns]
